# Supplementary material for: Differential Proteome Analysis of Hybrid Bamboo (Bambusa pervariabilis × Dendrocalamopsis grandis) Under Fungal Stress (Arthrinium phaeospermum)
Source: Sci Rep. 2019 Dec 10;9:18681. doi: 10.1038/s41598-019-55229-0 (PMC6904554; doi:10.1038/s41598-019-55229-0)
Supplement: Supplementary file 1 — Supplementary Information 1 [file 41598_2019_55229_MOESM1_ESM.zip]

Archive with 19 entries (16 files):
- Supplementary materials/
- Supplementary materials/Figure S1 Skyline analysis of candidate peptide fragments of target proteins in different samples.pdf
- __MACOSX/
- __MACOSX/Supplementary materials/
- __MACOSX/Supplementary materials/._Figure S1 Skyline analysis of candidate peptide fragments of target proteins in different samples.pdf
- Supplementary materials/Figure S2 Secondary mass spectrometric matching map of candidate peptide segments.pdf
- __MACOSX/Supplementary materials/._Figure S2 Secondary mass spectrometric matching map of candidate peptide segments.pdf
- Supplementary materials/Table S1 Differential expressed protein annotation.xlsx
- __MACOSX/Supplementary materials/._Table S1 Differential expressed protein annotation.xlsx
- Supplementary materials/Table S2 Differential expressed proteins annotation in GO database.xlsx
- __MACOSX/Supplementary materials/._Table S2 Differential expressed proteins annotation in GO database.xlsx
- Supplementary materials/Table S3 Differential expressed proteins annotation in the KEGG database.xlsx
- __MACOSX/Supplementary materials/._Table S3 Differential expressed proteins annotation in the KEGG database.xlsx
- Supplementary materials/Table S4 Analysis of target peptide PRM quantitative Skyline date-Transition Results.xlsx
- __MACOSX/Supplementary materials/._Table S4 Analysis of target peptide PRM quantitative Skyline date-Transition Results.xlsx
- Supplementary materials/Table S5 Analysis of target peptide PRM quantitative Skyline date-Normalized AUC.xlsx
- __MACOSX/Supplementary materials/._Table S5 Analysis of target peptide PRM quantitative Skyline date-Normalized AUC.xlsx
- Supplementary materials/Table S6 Analysis of target peptide PRM quantitative Skyline data-Peptide quantitative.xlsx
- __MACOSX/Supplementary materials/._Table S6 Analysis of target peptide PRM quantitative Skyline data-Peptide quantitative.xlsx
