# Supplementary material for: Differential Proteome Analysis of Hybrid Bamboo (Bambusa pervariabilis × Dendrocalamopsis grandis) Under Fungal Stress (Arthrinium phaeospermum)
Source: Sci Rep. 2019 Dec 10;9:18681. doi: 10.1038/s41598-019-55229-0 (PMC6904554; doi:10.1038/s41598-019-55229-0)
Supplement: Supplementary file 1 — Supplementary Information 1 [file 41598_2019_55229_MOESM1_ESM.zip › Supplementary materials/Table S1 Differential expressed protein annotation.xlsx]

## Sheet: 工作表1
Table S1 Differential expressed protein annotations
Protein IDs	Majority protein IDs	Protein Annotation	Mol. weight [kDa]	Sequence length	Score	Treatment of A.Phaeospermum Inoculation	Control(sterile water)	FC(Fold Change)	Significance A
PH01000011G2670	PH01000011G2670	PEP-utilising enzyme, TIM barrel domain;; Pyruvate phosphate dikinase, PEP/pyruvate binding domain;; PEP-utilising enzyme, mobile domain	387.7	3568	4.5213	2.61867	1.61752	1.61894	0.0080211
PH01000041G1710	PH01000041G1710	Glutamine amidotransferase class-I;; Peptidase C26	152.86	1408	4.5907	1.50341	0.560393	2.68278	7.06586e-08
PH01000043G2150	PH01000043G2150	Alcohol dehydrogenase GroES-like domain	103.88	950	1.3369	1.8688	1.21047	1.54387	0.0166768
PH01000047G1420;PH01000563G0880	PH01000047G1420;PH01000563G0880	Xylanase inhibitor N-terminal	96.797	914	1.9989	1.77429	1.17643	1.5082	0.0233884
PH01000053G1800	PH01000053G1800	Jacalin-like lectin domain;; Dirigent-like protein	36.569	344	44.343	1.97283	0.991531	1.98968	0.000163836
PH01000070G0070	PH01000070G0070	Hsp70 protein	113.25	1057	1.6555	1.60465	0.856184	1.87418	0.000571266
PH01000101G0680;Phyllostachys_edulis_newGene_47229	PH01000101G0680;Phyllostachys_edulis_newGene_47229	Sugar (and other) transporter	74.878	686	2.8375	1.84403	0.606461	3.04064	1.29247e-09
PH01000121G1130	PH01000121G1130	SGS domain;; CS domain;; TPR repeat;; Tetratricopeptide repeat;; Tetratricopeptide repeat;; Tetratricopeptide repeat;; Tetratricopeptide repeat;; Tetratricopeptide repeat;; Tetratricopeptide repeat;; Tetratricopeptide repeat;; Tetratricopeptide repeat	328.59	3059	86.163	1.91961	1.2007	1.59874	0.00979128
PH01000147G1500	PH01000147G1500	NAD dependent epimerase/dehydratase family;; Male sterility protein;; Polysaccharide biosynthesis protein;; 3-beta hydroxysteroid dehydrogenase/isomerase family;; RmlD substrate binding domain	134.36	1248	3.5886	0.772525	0.441204	1.75095	0.00209696
PH01000157G0430	PH01000157G0430	Pheophorbide a oxygenase	138.97	1412	3.7445	1.18457	0.746932	1.58592	0.0111023
PH01000179G0590	PH01000179G0590	Protein kinase domain;; Protein tyrosine kinase;; D-mannose binding lectin;; Papain family cysteine protease;; PAN-like domain;; PAN domain;; S-locus glycoprotein family	156.14	1464	0.95057	2.24858	1.39702	1.60955	0.00880205
PH01000181G0660	PH01000181G0660	CP12 domain	22.493	214	2.4112	3.01154	1.67338	1.79968	0.00125985
Phyllostachys_edulis_newGene_80229;Phyllostachys_edulis_newGene_80226;PH01000209G0910;PH01000914G0270	Phyllostachys_edulis_newGene_80229;Phyllostachys_edulis_newGene_80226;PH01000209G0910;PH01000914G0270	--	209.01	1913	0.86147	1.26694	0.679595	1.86426	0.000635228
PH01000253G1130	PH01000253G1130	Citrate synthase	322.26	3000	1.541	1.43872	0.891025	1.61468	0.00836713
PH01000264G0200	PH01000264G0200	Pyridoxal-phosphate dependent enzyme	118.24	1106	5.9434	1.94053	1.02202	1.89873	0.000439034
PH01000290G0470	PH01000290G0470	D-isomer specific 2-hydroxyacid dehydrogenase, catalytic domain	52.439	487	1.2781	1.56707	1.02329	1.5314	0.0187826
PH01000439G0530	PH01000439G0530	Starch synthase catalytic domain;; Glycosyl transferases group 1;; Glycosyl transferases group 1	271.09	2490	2.5832	1.43916	0.860614	1.67225	0.00470131
PH01000488G0570	PH01000488G0570	Copper amine oxidase, enzyme domain;; Copper amine oxidase, N3 domain;; Copper amine oxidase, N2 domain	252.11	2312	111.67	0.92261	0.46547	1.9821	0.000177949
PH01000587G0930	PH01000587G0930	CRAL/TRIO domain;; CRAL/TRIO, N-terminal domain	141.02	1438	31.145	1.32526	0.795512	1.66592	0.00501204
PH01000656G0560	PH01000656G0560	Glycosyl hydrolase family 14	103.11	942	234.96	2.668	0.830577	3.21223	1.94072e-10
PH01000742G0250	PH01000742G0250	--	62.832	584	41.448	1.28317	0.745517	1.72118	0.00285257
PH01000846G0450	PH01000846G0450	Thaumatin family	27.398	270	24.208	2.98918	0.545441	5.48031	2.00431e-20
PH01000897G0460	PH01000897G0460	Papain family cysteine protease	227.98	2269	15.44	0.597155	0.380323	1.57012	0.012948
PH01000898G0600	PH01000898G0600	Peroxidase	65.492	602	122.53	3.12855	1.59185	1.96536	0.000213533
PH01001131G0060	PH01001131G0060	--	57.676	527	12.744	1.33445	0.790856	1.68735	0.0040332
PH01001153G0210	PH01001153G0210	Ricin-type beta-trefoil lectin domain-like;; Ricin-type beta-trefoil lectin domain	130.35	1371	6.1441	1.10828	0.593813	1.86637	0.00062103
PH01001191G0550	PH01001191G0550	Thaumatin family	40.693	384	2.7305	1.83472	1.18246	1.55162	0.0154812
PH01001293G0250	PH01001293G0250	Thaumatin family	29.553	282	90.534	4.34243	2.59405	1.674	0.00461873
PH01001498G0080;Phyllostachys_edulis_newGene_25733	PH01001498G0080;Phyllostachys_edulis_newGene_25733	Myo-inositol-1-phosphate synthase;; Myo-inositol-1-phosphate synthase	157.7	1433	3.3422	1.20005	0.679671	1.76564	0.00179967
PH01001542G0400	PH01001542G0400	Glyoxalase/Bleomycin resistance protein/Dioxygenase superfamily;; Glyoxalase/Bleomycin resistance protein/Dioxygenase superfamily;; Hydroxyphenylpyruvate dioxygenase, HPPD, N-terminal	100.13	942	6.7459	2.52971	1.14409	2.21111	1.41718e-05
PH01001739G0370	PH01001739G0370	EF-hand domain;; EF hand	138.23	1255	19.185	1.12609	0.739006	1.52379	0.0201894
PH01001922G0110	PH01001922G0110	Thaumatin family	30.177	290	3.3363	2.932	1.07029	2.73945	3.7376e-08
PH01002113G0300	PH01002113G0300	Cytochrome P450	112.33	1018	1.4419	1.89967	0.910849	2.0856	5.71264e-05
PH01002240G0140	PH01002240G0140	HSCB C-terminal oligomerisation domain;; DnaJ domain	173.71	3274	0.99142	0.669269	0.445969	1.50071	0.0250877
PH01002248G0250	PH01002248G0250	PEP-utilising enzyme, TIM barrel domain;; Pyruvate phosphate dikinase, PEP/pyruvate binding domain;; PEP-utilising enzyme, mobile domain	448.9	4157	39.351	2.51063	1.64073	1.53019	0.0189998
PH01002481G0060	PH01002481G0060	Zinc knuckle	148.43	1360	-2	0.62412	0.392918	1.58842	0.0108337
PH01002518G0100	PH01002518G0100	Peroxidase	50.616	486	74.023	1.11756	0.616035	1.81411	0.00108202
PH01002518G0180	PH01002518G0180	Peroxidase	64.496	600	18.118	3.80572	1.86858	2.03669	9.79055e-05
PH01002849G0030	PH01002849G0030	Glycosyl hydrolase family 81	88.513	812	3.2905	1.75326	1.06584	1.64496	0.00618814
PH01003243G0250	PH01003243G0250	Ferritin-like domain	92.703	852	13.718	2.31095	1.48343	1.55785	0.0145806
PH01003893G0040;PH01000584G0600	PH01003893G0040	Aminotransferase class I and II	200.74	1845	7.9025	1.84348	1.07108	1.72114	0.00285374
PH01004114G0010	PH01004114G0010	Ricin-type beta-trefoil lectin domain-like;; Ricin-type beta-trefoil lectin domain	65.184	582	20.512	1.58904	1.05845	1.50129	0.0249514
PH01004580G0040	PH01004580G0040	--	104.22	953	1.1053	2.62047	0.877877	2.98501	2.39841e-09
PH01004915G0040	PH01004915G0040	Glycosyl hydrolases family 38 N-terminal domain;; Alpha mannosidase, middle domain;; Glycosyl hydrolases family 38 C-terminal domain	238.47	2196	83.437	1.70267	1.08305	1.57211	0.0127011
PH01005469G0070	PH01005469G0070	Indole-3-glycerol phosphate synthase	220.49	2058	1.0635	1.28974	0.675242	1.91003	0.000388717
PH01005665G0070	PH01005665G0070	Transaldolase	95.44	904	323.31	0.394479	0.239277	1.64862	0.00596515
PH01006766G0040	PH01006766G0040	Peroxidase	51.15	633	1.4497	1.63166	0.946927	1.72311	0.00279654
PH01100083G0010	PH01100083G0010	--	31.107	283	25.548	1.56717	0.847883	1.84833	0.000752798
Phyllostachys_edulis_newGene_28420	Phyllostachys_edulis_newGene_28420	Protein prenyltransferase alpha subunit repeat	120.14	1099	3.7791	1.94479	1.28825	1.50964	0.0230742
Phyllostachys_edulis_newGene_30320	Phyllostachys_edulis_newGene_30320	Pheophorbide a oxygenase	108.63	1010	14.044	1.9885	1.28227	1.55077	0.0156084
Phyllostachys_edulis_newGene_30685	Phyllostachys_edulis_newGene_30685	PA domain;; hAT family C-terminal dimerisation region	109.13	1032	12.851	2.03748	1.28555	1.58491	0.0112125
Phyllostachys_edulis_newGene_39639	Phyllostachys_edulis_newGene_39639	Alcohol dehydrogenase GroES-like domain;; Zinc-binding dehydrogenase;; D-isomer specific 2-hydroxyacid dehydrogenase, NAD binding domain;; Alanine dehydrogenase/PNT, C-terminal domain	140.13	1303	35.82	1.03031	0.63952	1.61107	0.00867122
Phyllostachys_edulis_newGene_44577	Phyllostachys_edulis_newGene_44577	FF domain;; WW domain	535.04	4914	3.366	3.75905	1.99493	1.8843	0.000512594
Phyllostachys_edulis_newGene_44921	Phyllostachys_edulis_newGene_44921	--	69.123	633	12.866	0.881638	0.416269	2.11795	3.99413e-05
Phyllostachys_edulis_newGene_48078	Phyllostachys_edulis_newGene_48078	Iron/zinc purple acid phosphatase-like protein C;; Calcineurin-like phosphoesterase;; Purple acid Phosphatase, N-terminal domain	131.03	1215	7.3817	2.31545	1.38091	1.67676	0.00449128
Phyllostachys_edulis_newGene_50221	Phyllostachys_edulis_newGene_50221	Pathogenesis-related protein Bet v I family	47.786	442	8.8563	2.66652	1.45273	1.83552	0.000862595
Phyllostachys_edulis_newGene_51605	Phyllostachys_edulis_newGene_51605	Alpha galactosidase A;; Alpha galactosidase A C-terminal beta sandwich domain;; Melibiase	241.15	2203	2.6922	3.10476	1.84779	1.68026	0.00433433
Phyllostachys_edulis_newGene_62402	Phyllostachys_edulis_newGene_62402	Ribosomal L29 protein	59.94	537	117.07	0.104217	0.0593868	1.75488	0.00201294
Phyllostachys_edulis_newGene_64350	Phyllostachys_edulis_newGene_64350	Papain family cysteine protease;; Cathepsin propeptide inhibitor domain (I29);; Peptidase C1-like family	218.08	1993	2.2677	1.81236	0.938979	1.93013	0.000312902
Phyllostachys_edulis_newGene_64552;PH01117651G0010	Phyllostachys_edulis_newGene_64552;PH01117651G0010	Papain family cysteine protease	34.794	332	22.202	1.21461	0.74293	1.6349	0.00684369
Phyllostachys_edulis_newGene_70834	Phyllostachys_edulis_newGene_70834	Multicopper oxidase;; Multicopper oxidase;; Multicopper oxidase;; Multicopper oxidase	103.15	947	0.95347	1.70412	0.96631	1.76353	0.0018396
Phyllostachys_edulis_newGene_73989	Phyllostachys_edulis_newGene_73989	Hsp20/alpha crystallin family	57.109	527	3.5678	1.47773	0.459528	3.21576	1.86681e-10
Phyllostachys_edulis_newGene_74134;Phyllostachys_edulis_newGene_74142	Phyllostachys_edulis_newGene_74134;Phyllostachys_edulis_newGene_74142	Thaumatin family	24.25	237	5.8565	2.16086	1.29161	1.673	0.00466559
Phyllostachys_edulis_newGene_75857	Phyllostachys_edulis_newGene_75857	Leucine rich repeat;; Leucine Rich Repeat;; Leucine Rich repeat	3082.9	32526	-2	1.61179	1.05729	1.52445	0.020064
Phyllostachys_edulis_newGene_82183	Phyllostachys_edulis_newGene_82183	--	111.76	1041	0.73819	2.41385	1.4243	1.69476	0.00373954
Phyllostachys_edulis_newGene_83878	Phyllostachys_edulis_newGene_83878	Papain family cysteine protease;; Peptidase family C1 propeptide	491.71	4861	32.143	2.00085	1.04456	1.91551	0.000366446
PH01000003G3180	PH01000003G3180	EF hand;; EF-hand domain pair;; EF-hand domain;; EF hand;; EF-hand domain pair;; Secreted protein acidic and rich in cysteine Ca binding region	75.961	1145	1.1112	0.448393	0.7307	0.613649	0.00255465
PH01000021G0680	PH01000021G0680	Ribosomal protein L9, N-terminal domain	87.705	828	3.6535	0.650399	1.13052	0.57531	0.000623137
PH01000024G2570	PH01000024G2570	Methyltransferase domain;; Methyltransferase domain;; Methyltransferase domain;; Methyltransferase domain;; Methyltransferase domain;; Methyltransferase domain;; Mycolic acid cyclopropane synthetase;; ubiE/COQ5 methyltransferase family;; Methyltransferase domain;; Methyltransferase small domain;; Tellurite resistance protein TehB;; Protein-L-isoaspartate(D-aspartate) O-methyltransferase (PCMT);; …	160.69	1476	2.3478	0.591973	0.913972	0.647693	0.00740159
PH01000052G1130	PH01000052G1130	Subtilase family;; Peptidase inhibitor I9	190.53	2310	25.809	1.03651	2.34723	0.44159	3.77196e-07
PH01000071G1780	PH01000071G1780	Glycosyl hydrolase family 20, catalytic domain;; beta-acetyl hexosaminidase like	194.84	1809	0.96682	1.38685	2.3652	0.586358	0.000959758
PH01000112G0020	PH01000112G0020	Ribosomal protein L24e	78.017	705	7.1844	0.91212	1.5972	0.571074	0.000524974
PH01000137G0030	PH01000137G0030	Ribulose bisphosphate carboxylase, small chain;; Ribulose-1,5-bisphosphate carboxylase small subunit	66.788	605	12.092	2.18798	3.65233	0.599065	0.00153695
PH01000207G0720	PH01000207G0720	Pyridine nucleotide-disulphide oxidoreductase, dimerisation domain;; Pyridine nucleotide-disulphide oxidoreductase;; Pyridine nucleotide-disulphide oxidoreductase;; Galactosyltransferase;; FAD dependent oxidoreductase;; FAD binding domain;; Glucose inhibited division protein A;; NAD(P)-binding Rossmann-like domain;; Pyridine nucleotide-disulphide oxidoreductase;; Thi4 family;; 3-hydroxyacyl-CoA d…	208.17	1924	52.273	0.772045	1.36412	0.565966	0.000425054
PH01000239G0580	PH01000239G0580	--	37.67	354	106.55	0.201483	0.303913	0.662961	0.0113379
PH01000260G0020	PH01000260G0020	Light regulated protein Lir1	42.213	402	3.3098	0.501636	1.10131	0.455492	1.03038e-06
PH01000437G0310	PH01000437G0310	Nitrite/Sulfite reductase ferredoxin-like half domain;; Nitrite and sulphite reductase 4Fe-4S domain	147.13	1374	44.491	0.464375	0.714228	0.650178	0.00794965
PH01000475G0380	PH01000475G0380	Vta1 like	196.83	1809	0.77822	1.06682	1.64262	0.649466	0.00778926
PH01000526G0490	PH01000526G0490	--	349.67	3292	1.0317	0.331021	0.560451	0.590634	0.00112795
PH01000625G0360	PH01000625G0360	Chlorophyll A-B binding protein	86.652	806	117.94	0.181702	0.362627	0.50107	1.80516e-05
PH01000716G0450	PH01000716G0450	UDP-glucoronosyl and UDP-glucosyl transferase	155.38	1439	1.7133	0.85298	1.36704	0.623961	0.00358788
PH01000718G0820	PH01000718G0820	Ribosomal protein S10p/S20e	180.93	2023	8.5114	0.966388	1.56223	0.618594	0.0030125
PH01000761G0570	PH01000761G0570	Peroxidase	165.43	1528	1.1075	1.38498	2.10928	0.656612	0.0095294
PH01000816G0130	PH01000816G0130	N-terminal C2 in EEIG1 and EHBP1 proteins	172.1	1586	1.2109	1.32091	2.02856	0.651159	0.00817533
PH01000918G0230	PH01000918G0230	--	60.092	558	1.6435	1.23951	1.90785	0.649688	0.00783903
PH01000947G0680	PH01000947G0680	Chlorophyll A-B binding protein	48.184	451	137.16	0.383479	0.963457	0.398024	9.95782e-09
PH01001122G0430	PH01001122G0430	Pyridine nucleotide-disulphide oxidoreductase, dimerisation domain;; Pyridine nucleotide-disulphide oxidoreductase;; Pyridine nucleotide-disulphide oxidoreductase;; 3-hydroxyacyl-CoA dehydrogenase, NAD binding domain	111.9	1039	7.4256	0.936486	2.22791	0.420342	7.07158e-08
PH01001219G0020	PH01001219G0020	Clp protease	242.63	2280	9.8158	0.809942	1.32555	0.611022	0.00233698
PH01001303G0370;PH01000117G1260	PH01001303G0370;PH01000117G1260	Aminotransferase class-III	104.63	968	13.131	0.384523	0.588667	0.65321	0.00866421
PH01001491G0170	PH01001491G0170	Tim17/Tim22/Tim23/Pmp24 family	179.34	1659	3.3494	0.768971	1.22365	0.628426	0.0041363
PH01001609G0220	PH01001609G0220	Phosphoglycerate kinase	141.5	1314	160.61	0.449881	0.759506	0.592334	0.0012017
PH01001720G0230	PH01001720G0230	Cytochrome B6-F complex Fe-S subunit;; Rieske [2Fe-2S] domain	109.31	1005	6.0855	0.256931	0.395706	0.649298	0.00775178
PH01002041G0350	PH01002041G0350	Stage II sporulation protein E (SpoIIE);; Protein phosphatase 2C	374.49	3483	3.0805	0.780434	1.38393	0.563927	0.000390154
PH01002342G0040	PH01002342G0040	Magnesium chelatase, subunit ChlI;; MCM2/3/5 family;; AAA domain (dynein-related subfamily);; Sigma-54 interaction domain	110.44	1032	196.27	0.422223	0.68503	0.616356	0.00279724
PH01002905G0270	PH01002905G0270	Ribosomal protein S17	59.194	549	4.1204	0.855244	1.28481	0.665658	0.0121883
PH01003453G0110	PH01003453G0110	Aminotransferase class I and II	245.74	2547	0.70382	2.16144	3.27124	0.66074	0.0106755
PH01004131G0020	PH01004131G0020	RNA recognition motif. (a.k.a. RRM, RBD, or RNP domain);; RNA recognition motif (a.k.a. RRM, RBD, or RNP domain);; RNA recognition motif. (a.k.a. RRM, RBD, or RNP domain)	119.21	1100	25.183	0.616624	0.982554	0.627573	0.00402629
PH01004347G0010	PH01004347G0010	--	94.744	1004	1.4451	0.518379	0.807669	0.641821	0.00623196
Phyllostachys_edulis_newGene_36049	Phyllostachys_edulis_newGene_36049	Lysine methyltransferase;; Lysine methyltransferase	298.87	2908	1.0645	1.06216	1.86604	0.569208	0.000486275
Phyllostachys_edulis_newGene_53525	Phyllostachys_edulis_newGene_53525	S4 domain;; Ribosomal protein S4/S9 N-terminal domain	392.68	3699	0.80879	0.468467	0.719483	0.651116	0.00816519
Phyllostachys_edulis_newGene_58577	Phyllostachys_edulis_newGene_58577	--	43.866	401	23.776	0.364586	0.657588	0.55443	0.000259031
Phyllostachys_edulis_newGene_78030	Phyllostachys_edulis_newGene_78030	Aminotransferase class-V	412	83.362	1.67013	2.80384	0.595658	0.00135824

## Sheet: Sheet1
#ID	Pfam_annotation		Majority protein IDs
PH01000000G0240	Ring finger domain;; RING-H2 zinc finger;; Zinc finger, C3HC4 type (RING finger);; Zinc finger, C3HC4 type (RING finger);; Anaphase-promoting complex subunit 11 RING-H2 finger		PH01000011G2670	PEP-utilising enzyme, TIM barrel domain;; Pyruvate phosphate dikinase, PEP/pyruvate binding domain;; PEP-utilising enzyme, mobile domain
PH01000000G0250	--		PH01000041G1710	Glutamine amidotransferase class-I;; Peptidase C26
PH01000000G0290	Protein of unknown function (DUF581)		PH01000043G2150	Alcohol dehydrogenase GroES-like domain
PH01000000G0330	Protein of unknown function (DUF581)		PH01000047G1420	Xylanase inhibitor N-terminal
PH01000000G0350	Protein of unknown function (DUF581)		PH01000053G1800	Jacalin-like lectin domain;; Dirigent-like protein
PH01000000G0410	Protein of unknown function (DUF581)		PH01000070G0070	Hsp70 protein
PH01000000G0480	--		PH01000101G0680	Sugar (and other) transporter
PH01000000G0500	--		PH01000121G1130	SGS domain;; CS domain;; TPR repeat;; Tetratricopeptide repeat;; Tetratricopeptide repeat;; Tetratricopeptide repeat;; Tetratricopeptide repeat;; Tetratricopeptide repeat;; Tetratricopeptide repeat;; Tetratricopeptide repeat;; Tetratricopeptide repeat
PH01000000G0540	Protein of unknown function (DUF791);; Major Facilitator Superfamily		PH01000147G1500	NAD dependent epimerase/dehydratase family;; Male sterility protein;; Polysaccharide biosynthesis protein;; 3-beta hydroxysteroid dehydrogenase/isomerase family;; RmlD substrate binding domain
PH01000000G0550	Nucleotide-diphospho-sugar transferase		PH01000157G0430	Pheophorbide a oxygenase
PH01000000G0560	CBF/Mak21 family		PH01000179G0590	Protein kinase domain;; Protein tyrosine kinase;; D-mannose binding lectin;; Papain family cysteine protease;; PAN-like domain;; PAN domain;; S-locus glycoprotein family
PH01000000G0600	DHHC palmitoyltransferase		PH01000181G0660	CP12 domain
PH01000000G0670	Ring finger domain;; RING-H2 zinc finger;; Zinc finger, C3HC4 type (RING finger);; Zinc finger, C3HC4 type (RING finger);; Zinc finger, C3HC4 type (RING finger);; FANCL C-terminal domain;; Anaphase-promoting complex subunit 11 RING-H2 finger		Phyllostachys_edulis_newGene_80229	--
PH01000000G0700	--		PH01000253G1130	Citrate synthase
PH01000000G0710	Alpha and gamma adaptin binding protein p34;; Ras family;; Miro-like protein		PH01000264G0200	Pyridoxal-phosphate dependent enzyme
PH01000000G0720	PPR repeat family;; PPR repeat;; PPR repeat;; Pentatricopeptide repeat domain;; DYW family of nucleic acid deaminases;; Tetratricopeptide repeat		PH01000290G0470	D-isomer specific 2-hydroxyacid dehydrogenase, catalytic domain
PH01000000G0800	Protein phosphatase 2C;; Protein phosphatase 2C		PH01000439G0530	Starch synthase catalytic domain;; Glycosyl transferases group 1;; Glycosyl transferases group 1
PH01000000G0910	Myb-like DNA-binding domain;; Myb-like DNA-binding domain		PH01000488G0570	Copper amine oxidase, enzyme domain;; Copper amine oxidase, N3 domain;; Copper amine oxidase, N2 domain
PH01000000G0920	RNA recognition motif. (a.k.a. RRM, RBD, or RNP domain);; RNA recognition motif (a.k.a. RRM, RBD, or RNP domain);; RNA recognition motif. (a.k.a. RRM, RBD, or RNP domain)		PH01000587G0930	CRAL/TRIO domain;; CRAL/TRIO, N-terminal domain
PH01000000G0960	Core histone H2A/H2B/H3/H4;; TATA box binding protein associated factor (TAF)		PH01000656G0560	Glycosyl hydrolase family 14
PH01000000G0970	Pollen allergen;; Rare lipoprotein A (RlpA)-like double-psi beta-barrel		PH01000742G0250	--
PH01000000G0980	--		PH01000846G0450	Thaumatin family
PH01000000G1020	PPR repeat family;; PPR repeat;; Pentatricopeptide repeat domain;; PPR repeat;; Tetratricopeptide repeat		PH01000897G0460	Papain family cysteine protease
PH01000000G1160	B3 DNA binding domain		PH01000898G0600	Peroxidase
PH01000000G1200	Tim10/DDP family zinc finger		PH01001131G0060	--
PH01000000G1220	--		PH01001153G0210	Ricin-type beta-trefoil lectin domain-like;; Ricin-type beta-trefoil lectin domain
PH01000000G1330	2OG-Fe(II) oxygenase superfamily		PH01001191G0550	Thaumatin family
PH01000000G1400	non-haem dioxygenase in morphine synthesis N-terminal		PH01001293G0250	Thaumatin family
PH01000000G1430	BED zinc finger		PH01001498G0080	Myo-inositol-1-phosphate synthase;; Myo-inositol-1-phosphate synthase
PH01000000G1450	Ring finger domain;; RING-H2 zinc finger;; Zinc finger, C3HC4 type (RING finger);; zinc-RING finger domain;; Anaphase-promoting complex subunit 11 RING-H2 finger;; RING-variant domain;; Domain of unknown function (DUF4186)		PH01001542G0400	Glyoxalase/Bleomycin resistance protein/Dioxygenase superfamily;; Glyoxalase/Bleomycin resistance protein/Dioxygenase superfamily;; Hydroxyphenylpyruvate dioxygenase, HPPD, N-terminal
PH01000000G1500	Ubiquitin-conjugating enzyme		PH01001739G0370	EF-hand domain;; EF hand
PH01000000G1660	GRAS domain family		PH01001922G0110	Thaumatin family
PH01000000G1710	--		PH01002113G0300	Cytochrome P450
PH01000000G1840	NB-ARC domain;; Leucine rich repeat;; Leucine Rich repeats (2 copies)		PH01002240G0140	HSCB C-terminal oligomerisation domain;; DnaJ domain
PH01000000G1880	NB-ARC domain		PH01002248G0250	PEP-utilising enzyme, TIM barrel domain;; Pyruvate phosphate dikinase, PEP/pyruvate binding domain;; PEP-utilising enzyme, mobile domain
PH01000000G1990	Protein of unknown function, DUF604;; Fringe-like		PH01002481G0060	Zinc knuckle
PH01000000G2000	Mechanosensitive ion channel		PH01002518G0100	Peroxidase
PH01000000G2050	Fatty acid hydroxylase superfamily		PH01002518G0180	Peroxidase
PH01000000G2070	--		PH01002849G0030	Glycosyl hydrolase family 81
PH01000000G2120	Aminotransferase class I and II		PH01003243G0250	Ferritin-like domain
PH01000000G2160	Replication factor-A C terminal domain		PH01003893G0040	Aminotransferase class I and II
PH01000000G2180	Transcriptional repressor, ovate		PH01004114G0010	Ricin-type beta-trefoil lectin domain-like;; Ricin-type beta-trefoil lectin domain
PH01000000G2190	TatD related DNase		PH01004580G0040	--
PH01000000G2200	--		PH01004915G0040	Glycosyl hydrolases family 38 N-terminal domain;; Alpha mannosidase, middle domain;; Glycosyl hydrolases family 38 C-terminal domain
PH01000000G2220	--		PH01005469G0070	Indole-3-glycerol phosphate synthase
PH01000000G2240	P21-Rho-binding domain		PH01005665G0070	Transaldolase
PH01000000G2260	Ubiquitin fusion degradation protein UFD1		PH01006766G0040	Peroxidase
PH01000000G2270	Leucine Rich repeats (2 copies);; Leucine rich repeat;; Leucine Rich Repeat;; Protein kinase domain;; Protein tyrosine kinase;; Leucine Rich repeat;; Leucine rich repeat;; Leucine rich repeat N-terminal domain;; Kinase-like;; Alphaherpesvirus glycoprotein E		PH01100083G0010	--
PH01000000G2340	Voltage-dependent anion channel		Phyllostachys_edulis_newGene_28420	Protein prenyltransferase alpha subunit repeat
PH01000000G2350	Ankyrin repeat		Phyllostachys_edulis_newGene_30320	Pheophorbide a oxygenase
PH01000000G2410	--		Phyllostachys_edulis_newGene_30685	PA domain;; hAT family C-terminal dimerisation region
PH01000000G2440	Fasciclin domain		Phyllostachys_edulis_newGene_39639	Alcohol dehydrogenase GroES-like domain;; Zinc-binding dehydrogenase;; D-isomer specific 2-hydroxyacid dehydrogenase, NAD binding domain;; Alanine dehydrogenase/PNT, C-terminal domain
PH01000000G2470	Exostosin family		Phyllostachys_edulis_newGene_44577	FF domain;; WW domain
PH01000000G2540	Exostosin family		Phyllostachys_edulis_newGene_44921	--
PH01000000G2620	Subtilase family;; PA domain		Phyllostachys_edulis_newGene_48078	Iron/zinc purple acid phosphatase-like protein C;; Calcineurin-like phosphoesterase;; Purple acid Phosphatase, N-terminal domain
PH01000000G2700	--		Phyllostachys_edulis_newGene_50221	Pathogenesis-related protein Bet v I family
PH01000000G2740	--		Phyllostachys_edulis_newGene_51605	Alpha galactosidase A;; Alpha galactosidase A C-terminal beta sandwich domain;; Melibiase
PH01000000G2790	--		Phyllostachys_edulis_newGene_62402	Ribosomal L29 protein
PH01000000G2800	--		Phyllostachys_edulis_newGene_64350	Papain family cysteine protease;; Cathepsin propeptide inhibitor domain (I29);; Peptidase C1-like family
PH01000000G2820	--		Phyllostachys_edulis_newGene_64552	Papain family cysteine protease
PH01000000G2870	--		Phyllostachys_edulis_newGene_70834	Multicopper oxidase;; Multicopper oxidase;; Multicopper oxidase;; Multicopper oxidase
PH01000000G2890	--		Phyllostachys_edulis_newGene_73989	Hsp20/alpha crystallin family
PH01000000G2960	--		Phyllostachys_edulis_newGene_74134	Thaumatin family
PH01000000G2970	--		Phyllostachys_edulis_newGene_75857	Leucine rich repeat;; Leucine Rich Repeat;; Leucine Rich repeat
PH01000000G3110	MatE		Phyllostachys_edulis_newGene_82183	--
PH01000000G3250	Ring finger domain;; RING-H2 zinc finger;; Zinc finger, C3HC4 type (RING finger);; Zinc finger, C3HC4 type (RING finger)		Phyllostachys_edulis_newGene_83878	Papain family cysteine protease;; Peptidase family C1 propeptide
PH01000000G3310	Putative S-adenosyl-L-methionine-dependent methyltransferase;; Methyltransferase domain		PH01000003G3180	EF hand;; EF-hand domain pair;; EF-hand domain;; EF hand;; EF-hand domain pair;; Secreted protein acidic and rich in cysteine Ca binding region
PH01000000G3540	Putative S-adenosyl-L-methionine-dependent methyltransferase;; Methyltransferase domain;; Methyltransferase domain		PH01000021G0680	Ribosomal protein L9, N-terminal domain
PH01000000G3550	Rhomboid family		PH01000024G2570	Methyltransferase domain;; Methyltransferase domain;; Methyltransferase domain;; Methyltransferase domain;; Methyltransferase domain;; Methyltransferase domain;; Mycolic acid cyclopropane synthetase;; ubiE/COQ5 methyltransferase family;; Methyltransferase domain;; Methyltransferase small domain;; Tellurite resistance protein TehB;; Protein-L-isoaspartate(D-aspartate) O-methyltransferase (PCMT);; …
PH01000000G3700	Ring finger domain;; Zinc finger, C3HC4 type (RING finger)		PH01000052G1130	Subtilase family;; Peptidase inhibitor I9
PH01000000G3760	Protein of unknown function (DUF810)		PH01000071G1780	Glycosyl hydrolase family 20, catalytic domain;; beta-acetyl hexosaminidase like
PH01000000G3800	HSF-type DNA-binding		PH01000112G0020	Ribosomal protein L24e
PH01000000G3810	--		PH01000137G0030	Ribulose bisphosphate carboxylase, small chain;; Ribulose-1,5-bisphosphate carboxylase small subunit
PH01000000G3890	WD domain, G-beta repeat		PH01000207G0720	Pyridine nucleotide-disulphide oxidoreductase, dimerisation domain;; Pyridine nucleotide-disulphide oxidoreductase;; Pyridine nucleotide-disulphide oxidoreductase;; Galactosyltransferase;; FAD dependent oxidoreductase;; FAD binding domain;; Glucose inhibited division protein A;; NAD(P)-binding Rossmann-like domain;; Pyridine nucleotide-disulphide oxidoreductase;; Thi4 family;; 3-hydroxyacyl-CoA d…
PH01000000G4160	Dof domain, zinc finger		PH01000239G0580	--
PH01000000G4340	Spc97 / Spc98 family		PH01000260G0020	Light regulated protein Lir1
PH01000000G4350	Spc97 / Spc98 family		PH01000437G0310	Nitrite/Sulfite reductase ferredoxin-like half domain;; Nitrite and sulphite reductase 4Fe-4S domain
PH01000000G4360	Spc97 / Spc98 family		PH01000475G0380	Vta1 like
PH01000000G4400	Tim17/Tim22/Tim23/Pmp24 family		PH01000526G0490	--
PH01000000G4410	Myb-like DNA-binding domain		PH01000625G0360	Chlorophyll A-B binding protein
PH01000000G4500	Piwi domain;; PAZ domain;; Glycine-rich region of argonaut		PH01000716G0450	UDP-glucoronosyl and UDP-glucosyl transferase
PH01000000G4530	Zinc finger, C2H2 type;; Zinc-finger double-stranded RNA-binding		PH01000718G0820	Ribosomal protein S10p/S20e
PH01000000G4660	SNF2 family N-terminal domain		PH01000761G0570	Peroxidase
PH01000000G4700	--		PH01000816G0130	N-terminal C2 in EEIG1 and EHBP1 proteins
PH01000000G4870	Transmembrane amino acid transporter protein		PH01000918G0230	--
PH01000000G4910	Lethal giant larvae(Lgl) like, C-terminal		PH01000947G0680	Chlorophyll A-B binding protein
PH01000000G4920	HMG (high mobility group) box;; HMG-box domain		PH01001122G0430	Pyridine nucleotide-disulphide oxidoreductase, dimerisation domain;; Pyridine nucleotide-disulphide oxidoreductase;; Pyridine nucleotide-disulphide oxidoreductase;; 3-hydroxyacyl-CoA dehydrogenase, NAD binding domain
PH01000000G4930	NRDE protein		PH01001219G0020	Clp protease
PH01000000G5090	--		PH01001303G0370	Aminotransferase class-III
PH01000000G5110	--		PH01001491G0170	Tim17/Tim22/Tim23/Pmp24 family
PH01000000G5130	Patched family		PH01001609G0220	Phosphoglycerate kinase
PH01000000G5190	Protein kinase domain;; Protein tyrosine kinase		PH01001720G0230	Cytochrome B6-F complex Fe-S subunit;; Rieske [2Fe-2S] domain
PH01000000G5200	Transport protein particle (TRAPP) component		PH01002041G0350	Stage II sporulation protein E (SpoIIE);; Protein phosphatase 2C
PH01000000G5370	Organic solute transporter Ostalpha		PH01002342G0040	Magnesium chelatase, subunit ChlI;; MCM2/3/5 family;; AAA domain (dynein-related subfamily);; Sigma-54 interaction domain
PH01000000G5430	GDP-fucose protein O-fucosyltransferase		PH01002905G0270	Ribosomal protein S17
PH01000000G5490	Protein of unknown function (DUF632);; Protein of unknown function (DUF630)		PH01003453G0110	Aminotransferase class I and II
PH01000000G5570	Arabidopsis protein of unknown function		PH01004131G0020	RNA recognition motif. (a.k.a. RRM, RBD, or RNP domain);; RNA recognition motif (a.k.a. RRM, RBD, or RNP domain);; RNA recognition motif. (a.k.a. RRM, RBD, or RNP domain)
PH01000000G5630	--		PH01004347G0010	--
PH01000000G5690	GDSL-like Lipase/Acylhydrolase		Phyllostachys_edulis_newGene_36049	Lysine methyltransferase;; Lysine methyltransferase
PH01000000G5700	--		Phyllostachys_edulis_newGene_53525	S4 domain;; Ribosomal protein S4/S9 N-terminal domain
PH01000000G5710	Prolyl oligopeptidase, N-terminal beta-propeller domain;; Prolyl oligopeptidase family		Phyllostachys_edulis_newGene_58577	--
PH01000000G5760	--		Phyllostachys_edulis_newGene_78030	Aminotransferase class-V
PH01000000G5850	Protein kinase domain;; EF hand;; Protein tyrosine kinase;; EF-hand domain pair;; EF-hand domain;; EF hand;; EF-hand domain pair;; Ca2+ insensitive EF hand;; Lipopolysaccharide kinase (Kdo/WaaP) family;; Cytoskeletal-regulatory complex EF hand
PH01000000G5860	Pyridine nucleotide-disulphide oxidoreductase;; NAD(P)-binding Rossmann-like domain;; Pyridine nucleotide-disulphide oxidoreductase
PH01000000G5960	Cytochrome P450
PH01000000G5980	Protein kinase domain;; Protein tyrosine kinase;; Kinase-like
PH01000000G6020	Major intrinsic protein
PH01000000G6060	--
PH01000000G6090	Domain of unknown function (DUF4378);; Protein of unknown function (DUF3741)
PH01000000G6290	--
PH01000000G6400	--
PH01000000G6460	--
PH01000000G6470	Acyl-CoA thioesterase;; Thioesterase-like superfamily;; Cyclic nucleotide-binding domain
PH01000000G6760	SPT2 chromatin protein
PH01000000G6800	UDP-glucoronosyl and UDP-glucosyl transferase
PH01000000G7010	UDP-glucoronosyl and UDP-glucosyl transferase
PH01000000G7040	Domain of unknown function (DUF296)
PH01000000G7050	Glutathione peroxidase;; AhpC/TSA family;; Redoxin
PH01000000G7120	Zinc knuckle;; Zinc knuckle
PH01000000G7190	--
PH01000000G7210	WD domain, G-beta repeat
PH01000000G7300	Major Facilitator Superfamily
PH01000000G7320	Major Facilitator Superfamily
PH01000000G7400	GRAS domain family
PH01000000G7420	--
PH01000000G7460	Hydrophobic seed protein;; Protease inhibitor/seed storage/LTP family
PH01000001G0110	Senescence regulator
PH01000001G0130	Cytochrome b5-like Heme/Steroid binding domain
PH01000001G0140	--
PH01000001G0190	Homeobox associated leucine zipper;; Homeobox domain
PH01000001G0200	Diacylglycerol kinase catalytic domain
PH01000001G0390	--
PH01000001G0500	Myb/SANT-like DNA-binding domain;; Myb-like DNA-binding domain;; Myb/SANT-like DNA-binding domain;; Alcohol dehydrogenase transcription factor Myb/SANT-like
PH01000001G0670	Protein kinase domain;; Protein tyrosine kinase;; Phosphotransferase enzyme family
PH01000001G0700	--
PH01000001G0710	Aldehyde dehydrogenase family
PH01000001G0720	Protein kinase domain;; Protein tyrosine kinase
PH01000001G0800	SH3 domain;; Variant SH3 domain;; Variant SH3 domain
PH01000001G0820	GATA zinc finger
PH01000001G0870	Cytochrome P450
PH01000001G0880	--
PH01000001G0900	Cyanobacterial and plastid NDH-1 subunit M
PH01000001G0920	Glyoxalase-like domain;; Glyoxalase/Bleomycin resistance protein/Dioxygenase superfamily
PH01000001G0950	Kinesin motor domain;; Domain of unknown function (DUF3490)
PH01000001G1270	Peptidase C13 family
PH01000001G1290	--
PH01000001G1300	Salt stress response/antifungal
PH01000001G1450	Auxin responsive protein
PH01000001G1600	No apical meristem (NAM) protein
PH01000001G1650	YABBY protein;; HMG-box domain
PH01000001G1670	Glycosyl hydrolases family 32 N-terminal domain;; Glycosyl hydrolases family 32 C terminal
PH01000001G1770	Peroxisomal biogenesis factor 11 (PEX11)
PH01000001G1780	--
PH01000001G1810	MSP (Major sperm protein) domain
PH01000001G1870	Leucine rich repeat N-terminal domain;; Leucine rich repeat;; Leucine Rich repeats (2 copies);; Leucine Rich Repeat;; Leucine rich repeat;; Protein kinase domain
PH01000001G1880	Glycosyl transferase family 90
PH01000001G1960	Heavy-metal-associated domain
PH01000001G2010	Eukaryotic cytochrome b561
PH01000001G2030	Remorin, C-terminal region;; Remorin, N-terminal region
PH01000001G2110	DEAD/DEAH box helicase;; Helicase conserved C-terminal domain
PH01000001G2130	Myb-like DNA-binding domain;; Myb-like DNA-binding domain
PH01000001G2250	short chain dehydrogenase;; Enoyl-(Acyl carrier protein) reductase;; KR domain;; NAD dependent epimerase/dehydratase family
PH01000001G2300	short chain dehydrogenase;; Enoyl-(Acyl carrier protein) reductase;; KR domain;; NAD dependent epimerase/dehydratase family
PH01000001G2310	short chain dehydrogenase;; Enoyl-(Acyl carrier protein) reductase;; KR domain;; NAD dependent epimerase/dehydratase family
PH01000001G2410	C2 domain
PH01000001G2510	Glycosyl transferase family 8;; Glycosyl transferase family 8
PH01000001G2560	Glycosyl hydrolase family 3 C-terminal domain;; Fibronectin type III-like domain
PH01000001G2570	Thioredoxin;; Thioredoxin-like domain;; Thioredoxin-like;; Thioredoxin
PH01000001G2580	Zinc finger, C3HC4 type (RING finger);; Zinc finger, C3HC4 type (RING finger);; Ring finger domain;; zinc-RING finger domain;; zinc finger of C3HC4-type, RING;; RING-type zinc-finger;; Zinc finger, C3HC4 type (RING finger)
PH01000001G2590	SNARE-complex protein Syntaxin-18 N-terminus
PH01000001G2600	--
PH01000001G2610	--
PH01000001G2640	Fatty acid desaturase;; Sphingolipid Delta4-desaturase (DES)
PH01000001G2800	WD domain, G-beta repeat
PH01000001G2850	Ferredoxin thioredoxin reductase variable alpha chain
PH01000001G2860	--
PH01000001G2870	ABC-2 type transporter;; ABC transporter;; AAA domain;; P-loop containing region of AAA domain
PH01000001G2930	HEAT repeats;; HEAT repeat;; HEAT-like repeat;; Armadillo/beta-catenin-like repeat
PH01000001G2940	--
PH01000001G3120	Mitochondrial carrier protein
PH01000001G3180	--
PH01000001G3190	BRO1-like domain
PH01000001G3200	--
PH01000001G3260	GRAM domain
PH01000001G3290	GRAM domain
PH01000001G3350	--
PH01000001G3420	TCP family transcription factor
PH01000001G3470	Organic Anion Transporter Polypeptide (OATP) family
PH01000001G3500	Major Facilitator Superfamily;; Sugar (and other) transporter;; Organic Anion Transporter Polypeptide (OATP) family
PH01000001G3600	Isochorismatase family
PH01000001G3620	Serine carboxypeptidase
PH01000001G3650	Clp protease
PH01000001G3710	--
PH01000001G3740	--
PH01000001G4030	Protein kinase domain;; Protein tyrosine kinase;; Wall-associated receptor kinase galacturonan-binding
PH01000001G4050	Domain of unknown function (DUF3411)
PH01000001G4440	MIF4G domain
PH01000001G4450	Up-frameshift suppressor 2;; MIF4G domain
PH01000001G4480	Protein of unknown function (DUF3755)
PH01000001G4490	Oxygen evolving enhancer protein 3 (PsbQ)
PH01000001G4520	Predicted integral membrane metal-binding protein (DUF2296)
PH01000001G4670	Major intrinsic protein
PH01000001G4680	PPR repeat family;; PPR repeat;; PPR repeat;; Pentatricopeptide repeat domain
PH01000001G4800	Senescence regulator
PH01000001G4890	--
PH01000001G4970	Auxin response factor;; AUX/IAA family
PH01000001G4990	PPR repeat family;; PPR repeat;; Pentatricopeptide repeat domain;; PPR repeat
PH01000001G5000	Triose-phosphate Transporter family
PH01000001G5130	Aromatic amino acid lyase
PH01000001G5360	Protein kinase domain
PH01000002G0050	RNA recognition motif. (a.k.a. RRM, RBD, or RNP domain);; RNA recognition motif (a.k.a. RRM, RBD, or RNP domain);; RNA recognition motif. (a.k.a. RRM, RBD, or RNP domain)
PH01000002G0130	Transcription factor/nuclear export subunit protein 2;; Transcription- and export-related complex subunit
PH01000002G0150	--
PH01000002G0160	--
PH01000002G0230	Leucine Rich repeats (2 copies);; Protein kinase domain;; Protein tyrosine kinase;; Leucine rich repeat;; Leucine Rich Repeat;; Leucine Rich repeat;; Leucine rich repeat N-terminal domain;; Leucine rich repeat
PH01000002G0240	P21-Rho-binding domain
PH01000002G0290	Zinc finger, C3HC4 type (RING finger);; Zinc finger, C3HC4 type (RING finger)
PH01000002G0310	Ubiquitin-2 like Rad60 SUMO-like;; Ubiquitin family
PH01000002G0320	Ubiquitin-2 like Rad60 SUMO-like;; Ubiquitin family
PH01000002G0340	--
PH01000002G0360	--
PH01000002G0430	--
PH01000002G0490	Glycosyl transferases group 1;; Sucrose-6F-phosphate phosphohydrolase;; Glycosyl transferase 4-like domain;; Sucrose synthase;; Glycosyl transferases group 1;; WSTF, HB1, Itc1p, MBD9 motif 1
PH01000002G0540	--
PH01000002G0640	Zinc finger, C3HC4 type (RING finger);; Ring finger domain;; Zinc finger, C3HC4 type (RING finger);; Zinc finger, C3HC4 type (RING finger);; zinc-RING finger domain
PH01000002G0720	Protein of unknown function (DUF707)
PH01000002G0760	Fatty acid desaturase
PH01000002G0790	WD domain, G-beta repeat;; CBS domain
PH01000002G0950	Dynamin central region;; Dynamin family;; Dynamin GTPase effector domain
PH01000002G1040	Nucleotide-diphospho-sugar transferase
PH01000002G1150	Mannosyl oligosaccharide glucosidase;; Nucleotide-diphospho-sugar transferase
PH01000002G1250	Exo70 exocyst complex subunit
PH01000002G1270	Plant specific mitochondrial import receptor subunit TOM20;; TPR repeat;; Tetratricopeptide repeat
PH01000002G1400	MYND finger
PH01000002G1550	Exo70 exocyst complex subunit
PH01000002G1570	--
PH01000002G1660	SBP domain
PH01000002G1670	--
PH01000002G1810	--
PH01000002G1820	--
PH01000002G1850	--
PH01000002G1960	CBS domain;; PB1 domain
PH01000002G2090	CHASE domain;; Histidine kinase-, DNA gyrase B-, and HSP90-like ATPase;; Response regulator receiver domain;; His Kinase A (phospho-acceptor) domain
PH01000002G2210	Kelch motif;; F-box domain
PH01000002G2300	Ribosomal L27 protein
PH01000002G2380	WD domain, G-beta repeat
PH01000002G2470	--
PH01000002G2500	Ribosomal protein L7Ae/L30e/S12e/Gadd45 family
PH01000002G2510	--
PH01000002G2620	--
PH01000002G2660	DHHC palmitoyltransferase
PH01000002G2670	No apical meristem (NAM) protein
PH01000002G2710	--
PH01000002G2720	Protein kinase domain
PH01000002G2740	Ubiquitin-conjugating enzyme;; UBA/TS-N domain
PH01000002G2770	Reverse transcriptase (RNA-dependent DNA polymerase)
PH01000002G2790	Transaldolase
PH01000002G2800	Exostosin family
PH01000002G2830	Exostosin family
PH01000002G2840	Exostosin family
PH01000002G2860	CRAL/TRIO domain;; Divergent CRAL/TRIO domain;; CRAL/TRIO, N-terminal domain
PH01000002G2920	CRAL/TRIO domain;; Divergent CRAL/TRIO domain;; CRAL/TRIO, N-terminal domain
PH01000002G2930	SAD/SRA domain;; SET domain;; Pre-SET motif
PH01000002G2980	Heavy-metal-associated domain
PH01000002G3050	Domain of unknown function (DUF3444);; DnaJ domain
PH01000002G3060	Protein kinase domain;; Protein tyrosine kinase
PH01000002G3110	Auxin response factor;; B3 DNA binding domain;; AUX/IAA family
PH01000002G3170	Helix-loop-helix DNA-binding domain
PH01000002G3240	--
PH01000002G3260	Prefoldin subunit
PH01000002G3270	--
PH01000002G3290	Aminotransferase class I and II;; Beta-eliminating lyase
PH01000002G3370	Protein of unknown function (DUF3754)
PH01000002G3460	short chain dehydrogenase;; Enoyl-(Acyl carrier protein) reductase;; KR domain;; NAD dependent epimerase/dehydratase family
PH01000002G3470	--
PH01000002G3590	Cotton fibre expressed protein
PH01000002G3730	Glycosyl hydrolase family 1
PH01000002G3860	--
PH01000002G3900	CLASP N terminal
PH01000002G3910	Acyltransferase
PH01000002G3920	Thiamin pyrophosphokinase, catalytic domain;; Thiamin pyrophosphokinase, vitamin B1 binding domain
PH01000002G3940	Tubby C 2
PH01000002G3950	Tubby C 2
PH01000002G3990	BTB/POZ domain
PH01000002G4080	Heavy-metal-associated domain
PH01000002G4150	--
PH01000002G4180	Glutathione S-transferase, N-terminal domain;; Glutathione S-transferase, C-terminal domain;; Glutathione S-transferase, N-terminal domain;; Glutathione S-transferase, N-terminal domain;; Glutathione S-transferase, C-terminal domain
PH01000002G4200	Glutathione S-transferase, C-terminal domain;; Glutathione S-transferase, N-terminal domain;; Glutathione S-transferase, N-terminal domain;; Glutathione S-transferase, N-terminal domain;; Glutathione S-transferase, C-terminal domain
PH01000002G4240	WD domain, G-beta repeat
PH01000002G4250	C2 domain
PH01000002G4280	Mitochondrial carrier protein
PH01000002G4300	BT1 family
PH01000002G4340	PsbP
PH01000003G0060	Glyceraldehyde 3-phosphate dehydrogenase, C-terminal domain;; Glyceraldehyde 3-phosphate dehydrogenase, NAD binding domain;; Dihydrodipicolinate reductase, N-terminus
PH01000003G0100	Legume lectin domain;; Protein kinase domain;; Protein tyrosine kinase
PH01000003G0190	Glycosyltransferase family 92;; Glycosyl transferase family 2
PH01000003G0200	Ribosomal protein S21
PH01000003G0270	Plant protein of unknown function
PH01000003G0310	Plant protein of unknown function
PH01000003G0320	Plant protein of unknown function
PH01000003G0390	MA3 domain
PH01000003G0400	MA3 domain
PH01000003G0410	DNA polymerase III, delta subunit;; ATPase family associated with various cellular activities (AAA);; Holliday junction DNA helicase ruvB N-terminus
PH01000003G0420	2Fe-2S iron-sulfur cluster binding domain;; Ribosomal protein S14p/S29e;; 4Fe-4S dicluster domain
PH01000003G0430	Photosystem II protein Y (PsbY)
PH01000003G0470	CCT motif
PH01000003G0570	Methyltransferase domain
PH01000003G0620	PCI domain;; Adenylate kinase
PH01000003G0680	Auxin responsive protein
PH01000003G0730	--
PH01000003G0760	ACT domain;; ACT domain;; ACT domain
PH01000003G0780	Domain of unknown function (DUF296)
PH01000003G0790	Myelodysplasia-myeloid leukemia factor 1-interacting protein
PH01000003G0810	Protein tyrosine kinase;; Protein kinase domain;; Leucine rich repeat;; Leucine Rich repeats (2 copies);; Leucine Rich Repeat;; Leucine rich repeat N-terminal domain;; Leucine rich repeat;; Leucine Rich repeat
PH01000003G0840	Ribosomal S13/S15 N-terminal domain;; Ribosomal protein S15
PH01000003G0860	RNA recognition motif. (a.k.a. RRM, RBD, or RNP domain);; RNA recognition motif (a.k.a. RRM, RBD, or RNP domain);; RNA recognition motif. (a.k.a. RRM, RBD, or RNP domain)
PH01000003G0870	Kinesin motor domain
PH01000003G0910	Galactosyltransferase;; Domain of unknown function (DUF4094)
PH01000003G0960	--
PH01000003G1050	RNA recognition motif (a.k.a. RRM, RBD, or RNP domain);; RNA recognition motif. (a.k.a. RRM, RBD, or RNP domain);; RNA recognition motif. (a.k.a. RRM, RBD, or RNP domain)
PH01000003G1230	No apical meristem (NAM) protein
PH01000003G1440	Protein of unknown function (DUF4005);; IQ calmodulin-binding motif
PH01000003G1590	FAD binding domain;; D-arabinono-1,4-lactone oxidase
PH01000003G1660	Glycosyl hydrolase family 9
PH01000003G1680	Domain of unknown function (DUF4033)
PH01000003G1780	--
PH01000003G1880	--
PH01000003G1890	--
PH01000003G1900	No apical meristem (NAM) protein
PH01000003G1970	Methyltransferase domain;; Putative S-adenosyl-L-methionine-dependent methyltransferase;; Methyltransferase domain;; 'Cold-shock' DNA-binding domain
PH01000003G2020	--
PH01000003G2040	RNA recognition motif. (a.k.a. RRM, RBD, or RNP domain);; RNA recognition motif (a.k.a. RRM, RBD, or RNP domain);; RNA recognition motif. (a.k.a. RRM, RBD, or RNP domain)
PH01000003G2120	pfkB family carbohydrate kinase
PH01000003G2320	--
PH01000003G2350	CRAL/TRIO domain;; CRAL/TRIO, N-terminal domain
PH01000003G2480	Domain of unknown function (DUF588)
PH01000003G2490	--
PH01000003G2570	--
PH01000003G2600	Cellulase (glycosyl hydrolase family 5);; Fascin domain
PH01000003G2650	Tropomyosin
PH01000003G2710	--
PH01000003G2730	--
PH01000003G2770	--
PH01000003G3040	--
PH01000003G3120	ABC-2 type transporter;; ABC transporter
PH01000003G3170	--
PH01000003G3180	EF hand;; EF-hand domain pair;; EF-hand domain;; EF hand;; EF-hand domain pair;; Secreted protein acidic and rich in cysteine Ca binding region
PH01000003G3290	--
PH01000003G3390	--
PH01000003G3550	--
PH01000003G3560	Cold acclimation protein WCOR413
PH01000003G3570	Protein of unknown function (DUF1620);; PQQ-like domain
PH01000003G3590	Protein of unknown function (DUF1620)
PH01000003G3600	--
PH01000003G3650	AUX/IAA family
PH01000003G3670	Glyoxalase/Bleomycin resistance protein/Dioxygenase superfamily
PH01000003G3690	Glyoxalase/Bleomycin resistance protein/Dioxygenase superfamily;; Glyoxalase-like domain;; Glyoxalase/Bleomycin resistance protein/Dioxygenase superfamily
PH01000003G3730	Major intrinsic protein
PH01000003G3770	Ubiquitin-conjugating enzyme
PH01000003G3800	--
PH01000003G3870	--
PH01000003G3960	MCM2/3/5 family;; MCM N-terminal domain;; Magnesium chelatase, subunit ChlI
PH01000003G4010	--
PH01000003G4150	Transcriptional repressor, ovate
PH01000003G4180	Sugar efflux transporter for intercellular exchange
PH01000003G4200	Alpha/beta hydrolase family;; Alpha/beta hydrolase family
PH01000003G4210	--
PH01000003G4220	Protein kinase domain;; Protein tyrosine kinase;; D-mannose binding lectin;; S-locus glycoprotein family;; Protein-kinase domain of FAM69
PH01000003G4260	Polyketide cyclase / dehydrase and lipid transport
PH01000003G4290	--
PH01000004G0040	Protein kinase domain
PH01000004G0130	Chlorophyll A-B binding protein
PH01000004G0140	TLC domain
PH01000004G0220	--
PH01000004G0240	--
PH01000004G0260	--
PH01000004G0290	--
PH01000004G0400	Subtilase family;; Peptidase inhibitor I9
PH01000004G0480	--
PH01000004G0500	DNA polymerase family B;; DNA Polymerase alpha zinc finger
PH01000004G0570	AP2 domain
PH01000004G0650	RNA recognition motif. (a.k.a. RRM, RBD, or RNP domain);; RNA recognition motif (a.k.a. RRM, RBD, or RNP domain);; RNA recognition motif. (a.k.a. RRM, RBD, or RNP domain)
PH01000004G0740	--
PH01000004G0870	bZIP transcription factor;; Basic region leucine zipper
PH01000004G0950	Tub family;; F-box domain
PH01000004G0980	BolA-like protein
PH01000004G1010	Fructose-1-6-bisphosphatase
PH01000004G1020	--
PH01000004G1040	Core histone H2A/H2B/H3/H4
PH01000004G1130	Dof domain, zinc finger
PH01000004G1140	U-box domain
PH01000004G1210	bHLH-MYC and R2R3-MYB transcription factors N-terminal
PH01000004G1260	Uricase
PH01000004G1350	--
PH01000004G1430	Protein kinase domain;; Protein tyrosine kinase
PH01000004G1440	--
PH01000004G1550	--
PH01000004G1570	--
PH01000004G1580	Myb-like DNA-binding domain;; Myb-like DNA-binding domain
PH01000004G1630	No apical meristem (NAM) protein
PH01000004G1680	PX domain;; Vps5 C terminal like
PH01000004G1720	Alpha/beta hydrolase family;; Alpha/beta hydrolase family;; PGAP1-like protein
PH01000004G1750	Hemerythrin HHE cation binding domain
PH01000004G1840	--
PH01000004G1850	--
PH01000004G1860	Glycosyl hydrolases family 17
PH01000004G2090	Small subunit of acetolactate synthase
PH01000004G2190	Tubulin/FtsZ family, GTPase domain;; FtsZ family, C-terminal domain
PH01000004G2200	F-box-like;; F-box domain
PH01000004G2210	--
PH01000004G2220	Seed dormancy control
PH01000004G2230	--
PH01000004G2550	Transcription initiation factor TFIID subunit A;; Histone-like transcription factor (CBF/NF-Y) and archaeal histone
PH01000004G2710	WD domain, G-beta repeat
PH01000004G2830	G10 protein
PH01000004G2870	Permease family
PH01000004G2930	Transmembrane amino acid transporter protein
PH01000004G3000	3-Deoxy-D-manno-octulosonic-acid transferase (kdotransferase)
PH01000004G3020	Putative undecaprenyl diphosphate synthase
PH01000004G3030	Double-stranded RNA binding motif
PH01000004G3040	Starch binding domain
PH01000004G3200	--
PH01000004G3220	--
PH01000004G3230	Transmembrane amino acid transporter protein
PH01000004G3260	AAA domain;; AAA ATPase domain;; ATPase family associated with various cellular activities (AAA)
PH01000004G3370	Hs1pro-1 protein C-terminus;; Hs1pro-1 N-terminus
PH01000004G3560	TPR repeat;; Tetratricopeptide repeat;; Tetratricopeptide repeat;; Tetratricopeptide repeat;; Tetratricopeptide repeat;; Tetratricopeptide repeat
PH01000004G3640	haloacid dehalogenase-like hydrolase
PH01000004G3680	Cytochrome P450
PH01000004G3830	Transferase family
PH01000004G3970	PPR repeat family;; PPR repeat;; PPR repeat;; Pentatricopeptide repeat domain;; DYW family of nucleic acid deaminases;; Tetratricopeptide repeat
PH01000004G4070	Myb-like DNA-binding domain;; Myb-like DNA-binding domain
PH01000004G4080	--
PH01000004G4100	Leucine Rich repeats (2 copies)
PH01000004G4410	Fructose-1-6-bisphosphatase
PH01000004G4460	mTERF
PH01000004G4470	Major Facilitator Superfamily;; Sugar (and other) transporter
PH01000005G0010	--
PH01000005G0050	Inhibitor of apoptosis-promoting Bax1
PH01000005G0140	Ring finger domain;; Zinc finger, C3HC4 type (RING finger)
PH01000005G0150	Root hair defective 3 GTP-binding protein (RHD3);; 50S ribosome-binding GTPase;; Guanylate-binding protein, N-terminal domain
PH01000005G0270	--
PH01000005G0290	Pumilio-family RNA binding repeat
PH01000005G0300	Gar1/Naf1 RNA binding region
PH01000005G0310	--
PH01000005G0330	XS domain
PH01000005G0400	Domain of unknown function (DUF3444);; DnaJ domain
PH01000005G0450	TCP-1/cpn60 chaperonin family
PH01000005G0500	Zinc knuckle
PH01000005G0510	ICP0-binding domain of Ubiquitin-specific protease 7;; Ubiquitin-specific protease C-terminal;; Ubiquitin carboxyl-terminal hydrolase;; MATH domain;; Ubiquitin carboxyl-terminal hydrolase;; gag-polyprotein putative aspartyl protease
PH01000005G0580	--
PH01000005G0590	Domain of unknown function (DUF4220)
PH01000005G0680	--
PH01000005G0850	FAD binding domain
PH01000005G0880	Cupin-like domain
PH01000005G0920	--
PH01000005G0960	Ring finger domain;; Zinc finger, C3HC4 type (RING finger)
PH01000005G0970	Glycosyltransferase family 29 (sialyltransferase)
PH01000005G1020	Replication factor RFC1 C terminal domain;; BRCA1 C Terminus (BRCT) domain;; ATPase family associated with various cellular activities (AAA);; Rad17 cell cycle checkpoint protein;; AAA domain;; twin BRCT domain;; DNA polymerase III, delta subunit
PH01000005G1030	Targeting protein for Xklp2 (TPX2)
PH01000005G1170	THUMP domain
PH01000005G1180	Prefoldin subunit
PH01000005G1190	Transferase family
PH01000005G1200	--
PH01000005G1210	Zinc-finger domain of monoamine-oxidase A repressor R1
PH01000005G1220	Tetratricopeptide repeat;; Tetratricopeptide repeat;; Tetratricopeptide repeat;; Tetratricopeptide repeat
PH01000005G1230	Protein tyrosine kinase;; Protein kinase domain;; Lectin C-type domain
PH01000005G1260	Leucine Rich Repeat;; Leucine rich repeat;; Leucine Rich repeats (2 copies);; Leucine Rich repeat;; Leucine rich repeat;; Leucine rich repeat N-terminal domain
PH01000005G1300	AMP-binding enzyme
PH01000005G1320	AMP-binding enzyme
PH01000005G1390	Myb-like DNA-binding domain;; Myb-like DNA-binding domain
PH01000005G1420	Methyltransferase domain;; Methyltransferase domain;; Methyltransferase domain;; Methyltransferase domain;; Methyltransferase domain;; Methyltransferase domain;; Methyltransferase domain;; ubiE/COQ5 methyltransferase family;; Methyltransferase small domain
PH01000005G1450	BSD domain
PH01000005G1460	Phytosulfokine precursor protein (PSK)
PH01000005G1500	Kinesin motor domain
PH01000005G1530	--
PH01000005G1580	Protein of unknown function (DUF724)
PH01000005G1660	WRC;; QLQ
PH01000005G1770	--
PH01000005G1790	--
PH01000005G1800	--
PH01000005G1820	--
PH01000005G1830	DHHC palmitoyltransferase;; Ankyrin repeat;; Ankyrin repeats (3 copies);; Ankyrin repeat;; Ankyrin repeats (many copies);; Ankyrin repeats (many copies)
PH01000005G1850	Mitochondrial matrix Mmp37;; Maf-like protein
PH01000005G1950	Calcineurin-like phosphoesterase
PH01000005G2010	--
PH01000005G2020	--
PH01000005G2030	Lung seven transmembrane receptor
PH01000005G2110	ABC transporter;; AAA domain;; Possible Fer4-like domain in RNase L inhibitor, RLI;; RecF/RecN/SMC N terminal domain;; 4Fe-4S binding domain;; AAA ATPase domain;; P-loop containing region of AAA domain;; 4Fe-4S binding domain;; ATPase family associated with various cellular activities (AAA);; NACHT domain;; Protein of unknown function, DUF258;; Miro-like protein;; Uncharacterised P-loop hydrolase…
PH01000005G2160	Centromere/kinetochore Zw10
PH01000005G2200	GatB/GatE catalytic domain;; GatB domain
PH01000005G2210	Histone-like transcription factor (CBF/NF-Y) and archaeal histone
PH01000005G2240	Histone chaperone domain CHZ
PH01000005G2310	Sigma-70, region 4;; Sigma-70 region 2;; Sigma-70 region 3
PH01000005G2340	Uncharacterised protein family (UPF0121)
PH01000005G2360	Domain associated at C-terminal with AAA;; ATPase family associated with various cellular activities (AAA);; Protein of unknown function (DUF815);; RNA helicase
PH01000005G2470	Protein kinase domain;; Protein tyrosine kinase
PH01000005G2480	Protein tyrosine kinase;; Protein kinase domain;; Leucine rich repeat N-terminal domain
PH01000005G2540	--
PH01000005G2550	RecF/RecN/SMC N terminal domain;; AAA domain
PH01000005G2560	SMC proteins Flexible Hinge Domain
PH01000005G2580	GDSL/SGNH-like Acyl-Esterase family found in Pmr5 and Cas1p;; PMR5 N terminal Domain
PH01000005G2590	--
PH01000005G2820	Protein phosphatase 2C;; Protein phosphatase 2C
PH01000005G2870	Glycosyl hydrolases family 28;; Pectate lyase superfamily protein
PH01000005G2880	PPR repeat family;; PPR repeat;; PPR repeat;; Pentatricopeptide repeat domain;; DYW family of nucleic acid deaminases;; Tetratricopeptide repeat;; Tetratricopeptide repeat
PH01000005G2890	Sigma-70 region 3;; Sigma-70, region 4;; Sigma-70 region 2
PH01000005G2900	Transmembrane amino acid transporter protein
PH01000005G2920	Transmembrane amino acid transporter protein;; Tryptophan/tyrosine permease family
PH01000005G2970	Protein of unknown function (DUF3133)
PH01000005G3020	Helix-loop-helix DNA-binding domain
PH01000005G3030	GH3 auxin-responsive promoter
PH01000005G3110	Mitochondrial carrier protein
PH01000005G3140	rRNA-processing arch domain;; DSHCT (NUC185) domain;; DEAD/DEAH box helicase;; Helicase conserved C-terminal domain;; Type III restriction enzyme, res subunit
PH01000005G3210	--
PH01000005G3220	Protein kinase domain;; EF hand;; EF-hand domain pair;; EF-hand domain;; Protein tyrosine kinase;; EF-hand domain pair;; EF hand;; Lipopolysaccharide kinase (Kdo/WaaP) family
PH01000005G3350	--
PH01000005G3370	GDSL-like Lipase/Acylhydrolase
PH01000005G3390	Zinc-finger domain of monoamine-oxidase A repressor R1
PH01000005G3400	--
PH01000005G3460	GDSL-like Lipase/Acylhydrolase
PH01000005G3500	Enoyl-(Acyl carrier protein) reductase;; short chain dehydrogenase;; KR domain
PH01000005G3600	PAP_fibrillin
PH01000005G3610	Armadillo/beta-catenin-like repeat
PH01000005G3620	Tyrosine phosphatase family
PH01000005G3640	PB1 domain;; TPR repeat
PH01000005G3710	F/Y-rich N-terminus;; PHD-like zinc-binding domain;; PHD-zinc-finger like domain;; PWWP domain
PH01000005G3720	--
PH01000005G3860	--
PH01000005G4060	Galactose oxidase, central domain;; Galactose oxidase, central domain;; Kelch motif;; Kelch motif;; Kelch motif;; Kelch motif
PH01000005G4070	Frigida-like protein
PH01000005G4150	Frigida-like protein
PH01000006G0060	Exo70 exocyst complex subunit
PH01000006G0210	SRF-type transcription factor (DNA-binding and dimerisation domain);; K-box region
PH01000006G0350	--
PH01000006G0380	--
PH01000006G0390	RNA recognition motif. (a.k.a. RRM, RBD, or RNP domain);; RNA recognition motif (a.k.a. RRM, RBD, or RNP domain);; RNA recognition motif. (a.k.a. RRM, RBD, or RNP domain)
PH01000006G0400	Cyclin, N-terminal domain;; Cyclin, C-terminal domain
PH01000006G0430	Carbon-nitrogen hydrolase
PH01000006G0450	DnaJ domain;; Zinc-finger double-stranded RNA-binding;; Zinc-finger of C2H2 type
PH01000006G0460	Ureide permease;; Sugar transport protein
PH01000006G0590	--
PH01000006G0610	Cornichon protein
PH01000006G0660	Plant calmodulin-binding domain
PH01000006G0760	Eukaryotic elongation factor 5A hypusine, DNA-binding OB fold
PH01000006G0810	WRKY DNA -binding domain
PH01000006G0880	--
PH01000006G0910	SWIB/MDM2 domain
PH01000006G0920	--
PH01000006G0940	--
PH01000006G0960	--
PH01000006G1010	Protein tyrosine kinase;; Protein kinase domain
PH01000006G1030	Ribosomal protein S14p/S29e
PH01000006G1150	--
PH01000006G1230	--
PH01000006G1420	--
PH01000006G1440	--
PH01000006G1450	--
PH01000006G1570	LIM domain
PH01000006G1670	--
PH01000006G2010	CRT-like;; UAA transporter family
PH01000006G2190	Flavin-binding monooxygenase-like;; Pyridine nucleotide-disulphide oxidoreductase;; L-lysine 6-monooxygenase (NADPH-requiring);; Pyridine nucleotide-disulphide oxidoreductase;; FAD binding domain;; Pyridine nucleotide-disulphide oxidoreductase;; NAD(P)-binding Rossmann-like domain;; Thi4 family
PH01000006G2220	Sugar (and other) transporter
PH01000006G2340	Ribosome associated membrane protein RAMP4
PH01000006G2370	Domain of unknown function (DUF588)
PH01000006G2390	Protein of unknown function (DUF1423)
PH01000006G2400	Protein of unknown function (DUF1423)
PH01000006G2410	Hsp90 protein;; Histidine kinase-, DNA gyrase B-, and HSP90-like ATPase;; Histidine kinase-, DNA gyrase B-, and HSP90-like ATPase
PH01000006G2500	Adaptor complexes medium subunit family
PH01000006G2600	Tim17/Tim22/Tim23/Pmp24 family
PH01000006G2680	Myb-like DNA-binding domain;; Myb-like DNA-binding domain
PH01000006G2790	B3/4 domain;; tRNA synthetase B5 domain;; tRNA synthetases class II core domain (F)
PH01000006G2800	Sodium:sulfate symporter transmembrane region
PH01000006G3040	Guanylate kinase;; AAA domain
PH01000006G3200	Lipase (class 3)
PH01000006G3240	PHD-finger
PH01000006G3330	--
PH01000006G3340	Adaptor complexes medium subunit family
PH01000006G3360	Eukaryotic glutathione synthase, ATP binding domain;; Eukaryotic glutathione synthase
PH01000006G3520	Auxin binding protein;; Cupin domain
PH01000006G3570	--
PH01000006G3600	Peroxidase
PH01000006G3670	Fibronectin type III domain
PH01000006G3730	SNARE domain
PH01000007G0730	--
PH01000007G0830	RCD1-SRO-TAF4 (RST) plant domain
PH01000007G0890	Inositol 1, 3, 4-trisphosphate 5/6-kinase
PH01000007G1150	Homeobox associated leucine zipper;; Homeobox domain
PH01000007G1340	Squalene epoxidase;; FAD binding domain;; FAD dependent oxidoreductase;; Glucose inhibited division protein A;; NAD(P)-binding Rossmann-like domain;; FAD binding domain;; Thi4 family
PH01000007G1470	F-box-like;; F-box domain
PH01000007G1520	AP2 domain
PH01000007G1740	50S ribosome-binding GTPase
PH01000007G1750	U-box domain
PH01000007G1880	Lecithin:cholesterol acyltransferase;; Alpha/beta hydrolase family
PH01000007G1960	Haemolysin-III related
PH01000007G2030	--
PH01000007G2100	IBR domain
PH01000007G2380	Wall-associated receptor kinase galacturonan-binding
PH01000007G2390	Conserved oligomeric complex COG6
PH01000007G2400	Non-repetitive/WGA-negative nucleoporin C-terminal;; Nup133 N terminal like
PH01000007G2410	Mitochondrial carrier protein
PH01000007G2600	Protein kinase domain;; Protein tyrosine kinase;; Kinase-like
PH01000007G2620	--
PH01000007G2760	Glycosyltransferase family 20;; Trehalose-phosphatase
PH01000007G2850	--
PH01000007G2860	Response regulator receiver domain;; Myb-like DNA-binding domain
PH01000007G2920	UDP-3-O-acyl N-acetylglycosamine deacetylase
PH01000007G2970	Tetratricopeptide repeat
PH01000007G3010	Nup133 N terminal like
PH01000007G3080	--
PH01000007G3130	--
PH01000007G3150	Vacuolar protein 14 C-terminal Fig4p binding;; Vacuolar 14 Fab1-binding region;; HEAT repeat;; HEAT repeats;; HEAT-like repeat;; non-SMC mitotic condensation complex subunit 1
PH01000007G3190	Alcohol dehydrogenase GroES-like domain;; Zinc-binding dehydrogenase
PH01000007G3320	Hsp70 protein;; MreB/Mbl protein;; Hydantoinase/oxoprolinase
PH01000007G3390	Protein tyrosine kinase;; Protein kinase domain;; Leucine rich repeat;; Leucine Rich repeats (2 copies);; Leucine rich repeat N-terminal domain;; Leucine Rich Repeat
PH01000007G3570	DnaJ C terminal domain
PH01000007G3590	--
PH01000007G3600	DnaJ domain
PH01000007G3610	Caleosin related protein
PH01000007G3680	Leucine Rich repeats (2 copies);; Leucine rich repeat
PH01000008G0200	ZF-HD protein dimerisation region
PH01000008G0420	Cell division protein 48 (CDC48), N-terminal domain
PH01000008G0500	Myb-like DNA-binding domain;; Myb-like DNA-binding domain
PH01000008G0920	Ribosomal protein L34e
PH01000008G1020	Protein of unknown function (DUF3675)
PH01000008G1030	RING-variant domain
PH01000008G1080	PPR repeat;; PPR repeat family;; Pentatricopeptide repeat domain;; PPR repeat;; DYW family of nucleic acid deaminases
PH01000008G1140	lactate/malate dehydrogenase, NAD binding domain;; lactate/malate dehydrogenase, alpha/beta C-terminal domain;; 3-beta hydroxysteroid dehydrogenase/isomerase family;; Semialdehyde dehydrogenase, NAD binding domain
PH01000008G1310	MYB-CC type transfactor, LHEQLE motif;; Myb-like DNA-binding domain
PH01000008G1430	Myb-like DNA-binding domain;; Myb-like DNA-binding domain
PH01000008G1440	--
PH01000008G1510	Biotin/lipoate A/B protein ligase family
PH01000008G1530	Chlorophyll A-B binding protein
PH01000008G1540	RNA recognition motif. (a.k.a. RRM, RBD, or RNP domain);; RNA recognition motif. (a.k.a. RRM, RBD, or RNP domain);; RNA recognition motif (a.k.a. RRM, RBD, or RNP domain)
PH01000008G1560	Myb-like DNA-binding domain;; Myb-like DNA-binding domain
PH01000008G2080	NADH-ubiquinone oxidoreductase complex I, 21 kDa subunit
PH01000008G2090	2-oxoacid dehydrogenases acyltransferase (catalytic domain)
PH01000008G2100	Formin Homology 2 Domain
PH01000008G2130	--
PH01000008G2140	Agenet domain;; BAH domain;; Heavy-metal-associated domain
PH01000008G2210	--
PH01000008G2240	--
PH01000008G2370	14-3-3 protein
PH01000008G2420	--
PH01000008G2470	--
PH01000008G2620	Domain of unknown function (DUF4228)
PH01000008G2640	--
PH01000008G2650	--
PH01000008G2700	Phosphatidylinositol-4-phosphate 5-Kinase;; TCP-1/cpn60 chaperonin family
PH01000008G2800	Cyclin, N-terminal domain
PH01000008G2960	tify domain;; Divergent CCT motif
PH01000008G3080	Myb-like DNA-binding domain;; Myb-like DNA-binding domain
PH01000008G3090	--
PH01000008G3130	--
PH01000008G3210	--
PH01000008G3230	Protein kinase domain;; Protein tyrosine kinase;; Leucine rich repeat;; Leucine Rich repeats (2 copies);; Leucine Rich Repeat;; Leucine rich repeat N-terminal domain
PH01000009G0030	--
PH01000009G0060	Myb-like DNA-binding domain;; Myb-like DNA-binding domain
PH01000009G0150	Exostosin family
PH01000009G0160	SAD/SRA domain;; SET domain;; Pre-SET motif
PH01000009G0260	F-box-like
PH01000009G0270	--
PH01000009G0300	HIT domain;; Scavenger mRNA decapping enzyme C-term binding
PH01000009G0320	bZIP transcription factor;; Basic region leucine zipper
PH01000009G0350	ADP-ribosylation factor family;; Signal recognition particle receptor beta subunit;; Ras family;; Gtr1/RagA G protein conserved region;; Miro-like protein;; 50S ribosome-binding GTPase
PH01000009G0360	EAP30/Vps36 family
PH01000009G0410	Putative GTPase activating protein for Arf;; Nuclear fragile X mental retardation-interacting protein 1 (NUFIP1)
PH01000009G0420	Probable lipid transfer;; Protease inhibitor/seed storage/LTP family
PH01000009G0430	Endonuclease/Exonuclease/phosphatase family
PH01000009G0510	--
PH01000009G0530	--
PH01000009G0540	Pyridoxal-phosphate dependent enzyme
PH01000009G0590	Oxidoreductase FAD-binding domain;; Oxidoreductase NAD-binding domain
PH01000009G0600	--
PH01000009G0810	Zn-finger in Ran binding protein and others
PH01000009G0830	Ribosomal protein L24e
PH01000009G0840	PPR repeat;; PPR repeat family;; Pentatricopeptide repeat domain;; PPR repeat
PH01000009G0850	PPR repeat family;; PPR repeat;; PPR repeat;; Pentatricopeptide repeat domain
PH01000009G0870	No apical meristem (NAM) protein
PH01000009G0890	--
PH01000009G0970	CLASP N terminal;; HEAT repeat;; HEAT repeats;; HEAT-like repeat
PH01000009G1080	Protein of unknown function, DUF607
PH01000009G1200	Rhodanese-like domain
PH01000009G1230	Tubby C 2
PH01000009G1240	BPG-independent PGAM N-terminus (iPGM_N);; Metalloenzyme superfamily
PH01000009G1290	Cytochrome P450
PH01000009G1300	--
PH01000009G1330	Membrane transport protein
PH01000009G1370	--
PH01000009G1380	PPR repeat;; PPR repeat family;; Pentatricopeptide repeat domain;; PPR repeat;; Tetratricopeptide repeat
PH01000009G1390	KH domain
PH01000009G1450	Homeobox domain
PH01000009G1510	Leucine rich repeat N-terminal domain
PH01000009G1600	--
PH01000009G1660	--
PH01000009G1670	--
PH01000009G1680	Protein kinase domain;; Protein tyrosine kinase;; Leucine Rich repeats (2 copies);; Leucine rich repeat;; Leucine Rich Repeat;; Leucine rich repeat N-terminal domain;; Leucine Rich repeat;; Leucine rich repeat
PH01000009G1800	Ubiquitin-conjugating enzyme
PH01000009G1870	Protein of unknown function (DUF3133)
PH01000009G1900	Cytochrome P450
PH01000009G1940	WRKY DNA -binding domain
PH01000009G1960	WRKY DNA -binding domain
PH01000009G2100	WRKY DNA -binding domain
PH01000009G2130	Transmembrane proteins 14C
PH01000009G2140	Putative tRNA binding domain
PH01000009G2190	Leucine Rich repeats (2 copies);; Leucine rich repeat;; Protein kinase domain;; Protein tyrosine kinase;; Leucine Rich Repeat;; Leucine Rich repeat;; Leucine rich repeat;; Leucine rich repeat N-terminal domain
PH01000009G2290	Protein tyrosine kinase;; Protein kinase domain
PH01000009G2360	Ring finger domain;; RING-H2 zinc finger;; Zinc finger, C3HC4 type (RING finger);; Zinc finger, C3HC4 type (RING finger);; Zinc finger, C3HC4 type (RING finger)
PH01000009G2390	Protease inhibitor/seed storage/LTP family;; Probable lipid transfer
PH01000009G2460	Pollen allergen;; Rare lipoprotein A (RlpA)-like double-psi beta-barrel
PH01000009G2490	--
PH01000009G2500	--
PH01000009G2540	Transcriptional repressor, ovate;; DNA-binding domain
PH01000009G2590	--
PH01000009G2680	Armadillo/beta-catenin-like repeat;; U-box domain
PH01000009G2750	Exo70 exocyst complex subunit
PH01000009G2810	--
PH01000009G2840	Protein kinase domain;; Protein tyrosine kinase;; NAF domain;; Kinase-like
PH01000009G2920	--
PH01000009G2950	--
PH01000009G2960	--
PH01000009G3360	VHS domain;; GAT domain
PH01000009G3370	Transmembrane amino acid transporter protein
PH01000010G0100	Methyltransferase domain;; Methyltransferase domain;; Sterol methyltransferase C-terminal;; Methyltransferase domain;; Mycolic acid cyclopropane synthetase;; Methyltransferase domain;; ubiE/COQ5 methyltransferase family;; Methyltransferase domain;; Methyltransferase domain;; Methyltransferase domain;; Methyltransferase small domain
PH01000010G0110	--
PH01000010G0140	PPR repeat;; PPR repeat family;; Pentatricopeptide repeat domain;; PPR repeat
PH01000010G0220	Aconitase family (aconitate hydratase);; Aconitase C-terminal domain
PH01000010G0280	Protein phosphatase 2C
PH01000010G0320	Domain of unknown function DUF221
PH01000010G0350	Eukaryotic porin;; Plant protein of unknown function (DUF869)
PH01000010G0360	--
PH01000010G0450	Myb/SANT-like DNA-binding domain
PH01000010G0460	Cyclin-dependent kinase inhibitor
PH01000010G0610	--
PH01000010G0620	Protein of unknown function (DUF810)
PH01000010G0640	POT family
PH01000010G0700	Eukaryotic initiation factor 4E
PH01000010G0730	Ribosomal protein L14p/L23e
PH01000010G0740	Domain of unknown function (DUF3527)
PH01000010G0760	--
PH01000010G0770	CCT motif
PH01000010G0780	Glycosyltransferase family 43
PH01000010G0850	Cytochrome P450
PH01000010G0990	Cytochrome P450
PH01000010G1020	Snf7
PH01000010G1070	PPR repeat;; Pentatricopeptide repeat domain;; PPR repeat family;; PPR repeat;; DYW family of nucleic acid deaminases;; Tetratricopeptide repeat;; Tetratricopeptide repeat
PH01000010G1080	TPR repeat;; Tetratricopeptide repeat;; Tetratricopeptide repeat;; Tetratricopeptide repeat
PH01000010G1090	Ribosomal protein L11, RNA binding domain;; Ribosomal protein L11, N-terminal domain
PH01000010G1120	Ribosomal protein L21e
PH01000010G1130	Glycosyl hydrolase family 14
PH01000010G1220	von Willebrand factor type A domain;; von Willebrand factor type A domain;; von Willebrand factor type A domain;; VWA / Hh protein intein-like;; VWA domain containing CoxE-like protein;; Ring finger domain;; Zinc finger, C3HC4 type (RING finger)
PH01000010G1380	F-box domain
PH01000010G1410	ABC transporter;; ABC transporter transmembrane region;; AAA domain;; P-loop containing region of AAA domain;; Miro-like protein;; AAA ATPase domain;; 50S ribosome-binding GTPase;; Domain of unknown function DUF87;; Molybdopterin guanine dinucleotide synthesis protein B
PH01000010G1470	Methyltransferase domain;; Methyltransferase domain;; Methyltransferase domain;; Putative methyltransferase;; Methyltransferase domain;; Methyltransferase domain;; Methyltransferase domain;; Methyltransferase small domain;; Methyltransferase domain
PH01000010G1530	Subtilase family;; Peptidase inhibitor I9;; PA domain
PH01000010G1560	tRNA synthetases class I (C) catalytic domain;; tRNA synthetases class I (M)
PH01000010G1590	Inhibitor of growth proteins N-terminal histone-binding;; PHD-finger
PH01000010G1610	Domain of unknown function (DUF4378);; Protein of unknown function (DUF3741)
PH01000010G1820	Exostosin family
PH01000010G1850	Exostosin family
PH01000010G1950	--
PH01000010G1960	Core-2/I-Branching enzyme
PH01000010G2010	--
PH01000010G2050	CHY zinc finger;; Zinc-ribbon
PH01000010G2350	Citrate transporter;; Arsenical pump membrane protein
PH01000010G2470	MT-A70
PH01000010G2480	Peptidase S24-like;; Signal peptidase, peptidase S26
PH01000010G2510	--
PH01000010G2530	Ubiquitin-conjugating enzyme
PH01000010G2550	Protein of unknown function (DUF740)
PH01000010G2650	Protein kinase domain;; Protein tyrosine kinase
PH01000010G2680	Zinc-finger double domain;; Zinc finger, C2H2 type;; C2H2-type zinc finger
PH01000010G2720	Protein of unknown function DUF260
PH01000010G2770	HR-like lesion-inducing
PH01000010G2810	Tetratricopeptide repeat
PH01000010G2820	Ring finger domain;; RING-H2 zinc finger;; Zinc finger, C3HC4 type (RING finger);; Zinc finger, C3HC4 type (RING finger);; zinc-RING finger domain;; Zinc finger, C3HC4 type (RING finger);; Anaphase-promoting complex subunit 11 RING-H2 finger
PH01000010G2990	--
PH01000010G3030	JmjC domain, hydroxylase;; Zinc finger, C2H2 type;; Zinc-finger double domain;; C2H2-type zinc finger
PH01000010G3060	Protein kinase domain
PH01000010G3080	WD domain, G-beta repeat;; Dip2/Utp12 Family;; Nup133 N terminal like;; Nucleoporin Nup120/160
PH01000010G3100	ATPase family associated with various cellular activities (AAA);; Ras family;; Cell division protein 48 (CDC48), N-terminal domain;; Miro-like protein;; AAA domain;; AAA ATPase domain;; AAA domain;; Holliday junction DNA helicase ruvB N-terminus;; AAA domain (Cdc48 subfamily);; AAA domain;; AAA domain (dynein-related subfamily);; AAA domain;; IstB-like ATP binding protein;; ABC transporter;; Zeta…
PH01000010G3140	Heavy-metal-associated domain
PH01000010G3150	Transcription factor DP;; E2F/DP family winged-helix DNA-binding domain
PH01000010G3180	--
PH01000011G0130	--
PH01000011G0270	--
PH01000011G0320	--
PH01000011G0540	Protein of unknown function (DUF632)
PH01000011G0550	Protein of unknown function (DUF632)
PH01000011G0660	Auxin response factor;; B3 DNA binding domain
PH01000011G1090	--
PH01000011G1110	Peptide N-acetyl-beta-D-glucosaminyl asparaginase amidase A
PH01000011G1210	Domain of unknown function DUF21;; CBS domain
PH01000011G1240	--
PH01000011G1270	--
PH01000011G1330	Zinc finger, C3HC4 type (RING finger);; Zinc finger, C3HC4 type (RING finger)
PH01000011G1350	SecY translocase
PH01000011G1390	Kinesin motor domain;; 4Fe-4S single cluster domain;; DnaJ domain
PH01000011G1470	Armadillo/beta-catenin-like repeat;; BTB/POZ domain;; HEAT repeats;; HEAT repeat;; HEAT-like repeat;; V-ATPase subunit H
PH01000011G1530	Protein tyrosine kinase;; Protein kinase domain;; Phosphotransferase enzyme family
PH01000011G1610	Chitinase class I;; Chitin recognition protein
PH01000011G1700	--
PH01000011G1710	--
PH01000011G1730	Ubiquinol-cytochrome C reductase, UQCRX/QCR9 like
PH01000011G1850	--
PH01000011G1880	Histidine biosynthesis protein
PH01000011G1890	GDSL-like Lipase/Acylhydrolase
PH01000011G1900	TLP18.3, Psb32 and MOLO-1 founding proteins of phosphatase
PH01000011G1960	2OG-Fe(II) oxygenase superfamily;; 2OG-Fe(II) oxygenase superfamily
PH01000011G1970	--
PH01000011G2050	Inhibitor of apoptosis-promoting Bax1;; Biotin-requiring enzyme;; e3 binding domain
PH01000011G2080	--
PH01000011G2100	haloacid dehalogenase-like hydrolase;; haloacid dehalogenase-like hydrolase
PH01000011G2110	E1-E2 ATPase
PH01000011G2120	E1-E2 ATPase
PH01000011G2220	Xylanase inhibitor C-terminal;; Xylanase inhibitor N-terminal
PH01000011G2340	mTERF
PH01000011G2580	Peptidase family C78
PH01000011G2670	PEP-utilising enzyme, TIM barrel domain;; Pyruvate phosphate dikinase, PEP/pyruvate binding domain;; PEP-utilising enzyme, mobile domain
PH01000011G2710	Cytochrome P450
PH01000011G2810	mTERF
PH01000011G2980	Breast carcinoma amplified sequence 3;; WD domain, G-beta repeat
PH01000011G2990	--
PH01000011G3000	--
PH01000011G3020	--
PH01000011G3030	Inosine-uridine preferring nucleoside hydrolase
PH01000011G3060	--
PH01000011G3210	Leucine Rich repeats (2 copies);; Leucine rich repeat;; Leucine Rich Repeat;; Leucine Rich repeat;; Leucine rich repeat;; Leucine rich repeat N-terminal domain
PH01000012G0010	--
PH01000012G0070	--
PH01000012G0140	Glutaredoxin;; Thioredoxin;; SH3-binding, glutamic acid-rich protein;; Thioredoxin-like domain;; ArsC family
PH01000012G0150	PPR repeat;; PPR repeat family;; Pentatricopeptide repeat domain
PH01000012G0160	PPR repeat family;; PPR repeat;; Pentatricopeptide repeat domain;; Tetratricopeptide repeat;; PPR repeat;; Tetratricopeptide repeat;; Tetratricopeptide repeat
PH01000012G0190	Protein of unknown function, DUF607
PH01000012G0240	PPR repeat family;; PPR repeat;; PPR repeat;; Pentatricopeptide repeat domain
PH01000012G0330	Pentapeptide repeats (8 copies);; Pentapeptide repeats (9 copies);; Pentapeptide repeats (9 copies)
PH01000012G0350	--
PH01000012G0400	Glutamyl-tRNAGlu reductase, N-terminal domain;; Shikimate / quinate 5-dehydrogenase;; Glutamyl-tRNAGlu reductase, dimerisation domain;; NADP oxidoreductase coenzyme F420-dependent;; NADH(P)-binding;; Ornithine cyclodeaminase/mu-crystallin family;; NAD binding domain of 6-phosphogluconate dehydrogenase
PH01000012G0420	PPR repeat family;; Pentatricopeptide repeat domain;; PPR repeat;; PPR repeat;; Cytochrome b5-like Heme/Steroid binding domain
PH01000012G0490	Cytochrome b5-like Heme/Steroid binding domain
PH01000012G0560	F-box-like;; F-box domain
PH01000012G0660	--
PH01000012G0700	Transferase family
PH01000012G0750	Malic enzyme, NAD binding domain;; Malic enzyme, N-terminal domain
PH01000012G0830	Remorin, C-terminal region
PH01000012G0930	Transcription factor Pcc1
PH01000012G0950	--
PH01000012G0960	Eukaryotic cytochrome b561
PH01000012G1010	N-terminal C2 in EEIG1 and EHBP1 proteins
PH01000012G1020	Probable lipid transfer
PH01000012G1040	--
PH01000012G1060	TPR repeat;; Tetratricopeptide repeat;; Tetratricopeptide repeat;; Tetratricopeptide repeat
PH01000012G1090	NB-ARC domain;; MuDR family transposase;; Leucine Rich repeats (2 copies);; Leucine rich repeat
PH01000012G1110	NB-ARC domain;; Leucine Rich repeats (2 copies);; Leucine rich repeat;; Leucine Rich Repeat
PH01000012G1160	--
PH01000012G1170	--
PH01000012G1230	--
PH01000012G1250	Domain of unknown function (DUF3395);; DnaJ domain
PH01000012G1300	Multicopper oxidase
PH01000012G1310	Multicopper oxidase;; Multicopper oxidase
PH01000012G1330	--
PH01000012G1530	Metallopeptidase family M24
PH01000012G1560	Plant invertase/pectin methylesterase inhibitor
PH01000012G1620	MutS domain V
PH01000012G1630	--
PH01000012G1640	PAP_fibrillin
PH01000012G1750	--
PH01000012G1880	Arabidopsis protein of unknown function
PH01000012G1890	Plant organelle RNA recognition domain
PH01000012G1900	Putative S-adenosyl-L-methionine-dependent methyltransferase;; Methyltransferase domain
PH01000012G1930	Auxin responsive protein
PH01000012G2000	Protein kinase domain;; Protein tyrosine kinase;; Lipopolysaccharide kinase (Kdo/WaaP) family
PH01000012G2150	Serine carboxypeptidase S28
PH01000012G2160	Serine carboxypeptidase S28
PH01000012G2230	Plus-3 domain;; SWIB/MDM2 domain;; GYF domain
PH01000012G2270	Cytochrome P450
PH01000012G2360	CRS1 / YhbY (CRM) domain
PH01000012G2370	Variant SH3 domain;; Variant SH3 domain;; SH3 domain
PH01000012G2420	Major intrinsic protein;; Major intrinsic protein
PH01000012G2490	Protein of unknown function (DUF793)
PH01000012G2610	Glycine cleavage H-protein
PH01000012G2620	Protein kinase domain;; Protein tyrosine kinase;; Phosphotransferase enzyme family
PH01000012G2650	FAD dependent oxidoreductase;; NAD(P)-binding Rossmann-like domain;; Electron transfer flavoprotein-ubiquinone oxidoreductase;; FAD binding domain;; Thi4 family;; HI0933-like protein
PH01000012G2690	--
PH01000012G2900	Protein of unknown function, DUF604
PH01000012G2960	Diacylglycerol kinase catalytic domain
PH01000013G0080	Seed dormancy control;; bZIP transcription factor;; Basic region leucine zipper
PH01000013G0090	Glucose-6-phosphate dehydrogenase, NAD binding domain
PH01000013G0130	Glucose-6-phosphate dehydrogenase, C-terminal domain;; Glucose-6-phosphate dehydrogenase, NAD binding domain
PH01000013G0260	YT521-B-like domain
PH01000013G0270	--
PH01000013G0290	ABC transporter;; AAA domain;; AAA ATPase domain
PH01000013G0420	Glycosyl transferase family 8
PH01000013G0550	S1 RNA binding domain
PH01000013G0830	Alkaline and neutral invertase;; Amylo-alpha-1,6-glucosidase
PH01000013G0860	NifU-like domain
PH01000013G1010	10 TM Acyl Transferase domain found in Cas1p
PH01000013G1020	Helicase associated domain (HA2);; Oligonucleotide/oligosaccharide-binding (OB)-fold;; Helicase conserved C-terminal domain;; DEAD/DEAH box helicase;; AAA domain
PH01000013G1030	--
PH01000013G1080	ABC transporter;; AAA domain;; ABC transporter;; Protein of unknown function (DUF1602)
PH01000013G1110	FBD;; F-box domain
PH01000013G1120	Alpha/beta hydrolase family;; alpha/beta hydrolase fold;; Alpha/beta hydrolase family
PH01000013G1210	Adenylosuccinate lyase C-terminal;; Lyase
PH01000013G1310	Poly(A) polymerase central domain;; Nucleotidyltransferase domain
PH01000013G1330	Poly(A) polymerase predicted RNA binding domain
PH01000013G1480	ETC complex I subunit conserved region
PH01000013G1500	Conserved hypothetical ATP binding protein;; Elongation factor Tu GTP binding domain;; CobQ/CobB/MinD/ParA nucleotide binding domain
PH01000013G1620	--
PH01000013G1690	--
PH01000013G1830	EF hand;; EF hand;; EF-hand domain pair;; EF-hand domain;; EF-hand domain pair
PH01000013G1920	--
PH01000013G1960	Maintenance of mitochondrial structure and function;; JAB1/Mov34/MPN/PAD-1 ubiquitin protease
PH01000013G2090	--
PH01000013G2230	Phytochrome region;; PAS fold;; MuDR family transposase;; PAS domain;; Histidine kinase-, DNA gyrase B-, and HSP90-like ATPase;; PAS fold;; His Kinase A (phospho-acceptor) domain;; PAS domain
PH01000013G2240	Phytochrome region;; PAS fold;; PAS domain;; Histidine kinase-, DNA gyrase B-, and HSP90-like ATPase;; PAS fold;; His Kinase A (phospho-acceptor) domain;; PAS domain
PH01000013G2450	Ethylbenzene dehydrogenase
PH01000013G2460	Fip1 motif
PH01000013G2480	Tetratricopeptide repeat;; Tetratricopeptide repeat;; Tetratricopeptide repeat;; Tetratricopeptide repeat;; TPR repeat;; Tetratricopeptide repeat;; Tetratricopeptide repeat;; Tetratricopeptide repeat;; Tetratricopeptide repeat;; Tetratricopeptide repeat
PH01000013G2540	DEAD/DEAH box helicase;; Helicase conserved C-terminal domain;; SNF2 family N-terminal domain
PH01000013G2600	Clp protease
PH01000013G2610	--
PH01000013G2620	Ubiquitin-conjugating enzyme
PH01000013G2730	GDSL/SGNH-like Acyl-Esterase family found in Pmr5 and Cas1p;; PMR5 N terminal Domain;; GDSL/SGNH-like Acyl-Esterase family found in Pmr5 and Cas1p
PH01000013G2740	--
PH01000013G2820	--
PH01000014G0030	Ribosomal protein L35Ae
PH01000014G0040	Myb-like DNA-binding domain
PH01000014G0070	Helicase conserved C-terminal domain;; DEAD/DEAH box helicase
PH01000014G0090	Oligonucleotide/oligosaccharide-binding (OB)-fold;; Helicase associated domain (HA2)
PH01000014G0130	--
PH01000014G0180	--
PH01000014G0210	--
PH01000014G0220	--
PH01000014G0340	Helix-loop-helix DNA-binding domain
PH01000014G0360	AP2 domain
PH01000014G0390	Sucrose synthase;; Glycosyl transferases group 1
PH01000014G0400	--
PH01000014G0460	SacI homology domain
PH01000014G0470	SacI homology domain
PH01000014G0510	--
PH01000014G0540	Beta-ketoacyl synthase, N-terminal domain;; Beta-ketoacyl synthase, C-terminal domain;; Thiolase, N-terminal domain
PH01000014G0560	--
PH01000014G0610	Auxin response factor;; B3 DNA binding domain
PH01000014G0960	CHD5-like protein
PH01000014G0980	PPR repeat family;; PPR repeat;; Pentatricopeptide repeat domain;; PPR repeat;; Reverse transcriptase (RNA-dependent DNA polymerase);; TCP family transcription factor
PH01000014G0990	PPR repeat family;; PPR repeat;; Pentatricopeptide repeat domain;; PPR repeat;; Tetratricopeptide repeat;; Tetratricopeptide repeat;; Tetratricopeptide repeat;; Region in Clathrin and VPS
PH01000014G1010	Domain of unknown function (DUF1771);; Smr domain
PH01000014G1060	Flavoprotein
PH01000014G1100	--
PH01000014G1120	--
PH01000014G1170	--
PH01000014G1190	--
PH01000014G1200	--
PH01000014G1270	F-box domain
PH01000014G1320	Protein tyrosine kinase;; Protein kinase domain
PH01000014G1340	TMEM192 family
PH01000014G1410	--
PH01000014G1430	Protein kinase domain;; Protein tyrosine kinase;; Leucine Rich repeats (2 copies);; Leucine rich repeat;; Leucine Rich Repeat;; Leucine Rich repeat;; Leucine rich repeat N-terminal domain;; Leucine rich repeat
PH01000014G1630	CDP-alcohol phosphatidyltransferase
PH01000014G1830	Flavin containing amine oxidoreductase
PH01000014G1850	Myb-like DNA-binding domain;; Myb-like DNA-binding domain
PH01000014G1860	--
PH01000014G2000	Carbon-nitrogen hydrolase
PH01000014G2020	Glyceraldehyde 3-phosphate dehydrogenase, NAD binding domain
PH01000014G2100	Protein of unknown function (DUF1296)
PH01000014G2120	--
PH01000014G2170	--
PH01000014G2300	Kinesin motor domain
PH01000014G2320	--
PH01000014G2340	--
PH01000014G2450	GDSL/SGNH-like Acyl-Esterase family found in Pmr5 and Cas1p;; PMR5 N terminal Domain
PH01000014G2460	WRC
PH01000014G2470	--
PH01000014G2480	--
PH01000014G2500	START domain;; Homeobox domain
PH01000014G2580	Early transcription elongation factor of RNA pol II, NGN section;; KOW motif;; Spt5 transcription elongation factor, acidic N-terminal
PH01000014G2660	Tyrosine phosphatase family;; Tyrosine phosphatase family
PH01000014G2680	LysM domain
PH01000015G0010	Leucine Rich repeats (2 copies);; Leucine rich repeat N-terminal domain;; Leucine rich repeat;; Leucine Rich Repeat
PH01000015G0080	Fatty acid hydroxylase superfamily
PH01000015G0090	Calmodulin binding protein-like
PH01000015G0160	EF hand;; EF hand;; EF-hand domain;; EF-hand domain pair;; EF-hand domain pair;; Secreted protein acidic and rich in cysteine Ca binding region;; Cytoskeletal-regulatory complex EF hand
PH01000015G0190	Hsp20/alpha crystallin family
PH01000015G0220	Hsp20/alpha crystallin family
PH01000015G0230	Protein kinase domain;; Protein tyrosine kinase;; Wall-associated receptor kinase galacturonan-binding
PH01000015G0260	Protein kinase domain;; Protein tyrosine kinase
PH01000015G0350	Protein kinase domain;; Protein tyrosine kinase;; Wall-associated receptor kinase C-terminal;; Wall-associated receptor kinase galacturonan-binding;; Phosphotransferase enzyme family
PH01000015G0390	Protein kinase domain;; Protein tyrosine kinase;; Wall-associated receptor kinase C-terminal;; Wall-associated receptor kinase galacturonan-binding
PH01000015G0410	Protein kinase domain;; Protein tyrosine kinase
PH01000015G0510	Wall-associated receptor kinase C-terminal;; Wall-associated receptor kinase galacturonan-binding
PH01000015G0530	--
PH01000015G0540	Protein kinase domain;; Protein tyrosine kinase;; Wall-associated receptor kinase C-terminal
PH01000015G0560	Protein of unknown function (DUF789)
PH01000015G0610	Enolase C-terminal domain-like;; Mandelate racemase / muconate lactonizing enzyme, C-terminal domain;; Methylaspartate ammonia-lyase C-terminus
PH01000015G0640	Reticulon
PH01000015G0650	PB1 domain
PH01000015G0810	Xylanase inhibitor C-terminal;; Eukaryotic aspartyl protease
PH01000015G1290	B3 DNA binding domain;; AP2 domain
PH01000015G1320	ATPase family associated with various cellular activities (AAA);; Vps4 C terminal oligomerisation domain;; MIT (microtubule interacting and transport) domain
PH01000015G1390	WD domain, G-beta repeat
PH01000015G1440	--
PH01000015G1480	Peptidase family M50
PH01000015G1490	Glycosyl transferases group 1;; Glycosyl transferases group 1;; Glycosyl transferase 4-like domain;; Glycosyl transferases group 1;; Glycosyltransferase Family 4;; Glycosyl transferase 4-like
PH01000015G1560	Myb-like DNA-binding domain;; Myb-like DNA-binding domain
PH01000015G1630	POT family;; Major Facilitator Superfamily
PH01000015G1760	--
PH01000015G1770	Domain of unknown function (DUF4378)
PH01000015G1970	Mitochondrial carrier protein
PH01000015G2020	Mitochondrial glycoprotein
PH01000015G2030	--
PH01000015G2060	Pentapeptide repeats (8 copies);; Pentapeptide repeats (9 copies);; Pentapeptide repeats (9 copies)
PH01000015G2120	--
PH01000015G2130	Actin
PH01000015G2140	Actin
PH01000015G2160	--
PH01000015G2210	TFIIS helical bundle-like domain;; Aldo/keto reductase family
PH01000015G2340	--
PH01000015G2360	--
PH01000015G2370	Rhomboid family
PH01000015G2420	XH domain
PH01000015G2440	XS domain;; XS zinc finger domain
PH01000015G2450	--
PH01000015G2470	--
PH01000015G2480	Triosephosphate isomerase
PH01000015G2590	Putative zinc finger in N-recognin (UBR box)
PH01000015G2600	Metallothionein
PH01000015G2630	Domain of unknown function (DUF4378)
PH01000015G2650	3-oxo-5-alpha-steroid 4-dehydrogenase
PH01000015G2730	Protein tyrosine phosphatase-like protein, PTPLA
PH01000015G2760	Acyl CoA binding protein
PH01000015G2850	Gamma-glutamyltranspeptidase
PH01000016G0110	Amidohydrolase
PH01000016G0120	Glioma tumor suppressor candidate region
PH01000016G0280	Protein kinase domain;; Protein tyrosine kinase
PH01000016G0320	Glycerophosphoryl diester phosphodiesterase family
PH01000016G0340	Protein tyrosine kinase;; Protein kinase domain;; Phosphotransferase enzyme family
PH01000016G0440	Salt stress response/antifungal
PH01000016G0530	2-oxoacid dehydrogenases acyltransferase (catalytic domain);; Biotin-requiring enzyme
PH01000016G0540	--
PH01000016G0550	--
PH01000016G0560	RNA recognition motif (a.k.a. RRM, RBD, or RNP domain);; RNA recognition motif. (a.k.a. RRM, RBD, or RNP domain);; RNA recognition motif. (a.k.a. RRM, RBD, or RNP domain);; Nup53/35/40-type RNA recognition motif
PH01000016G0570	--
PH01000016G0600	RNA polymerase III RPC4
PH01000016G0630	gag-polyprotein putative aspartyl protease;; Aspartyl protease;; Aspartyl protease;; Retroviral aspartyl protease
PH01000016G0660	Sec61beta family
PH01000016G0700	F-box-like;; Leucine Rich repeat
PH01000016G0730	--
PH01000016G0830	Poly A polymerase head domain;; Probable RNA and SrmB- binding site of polymerase A
PH01000016G0860	--
PH01000016G1030	AAA domain (Cdc48 subfamily);; Clp amino terminal domain;; ATPase family associated with various cellular activities (AAA);; C-terminal, D2-small domain, of ClpB protein;; AAA domain (dynein-related subfamily);; AAA ATPase domain;; Sigma-54 interaction domain;; AAA domain;; AAA domain;; UvrB/uvrC motif;; IstB-like ATP binding protein;; AAA domain;; AAA domain;; RNA helicase;; Magnesium chelatase,…
PH01000016G1040	Tumour suppressing sub-chromosomal transferable candidate 4
PH01000016G1050	Myb/SANT-like DNA-binding domain
PH01000016G1090	Kinetochore component CENP-S
PH01000016G1150	RNA recognition motif. (a.k.a. RRM, RBD, or RNP domain);; RNA recognition motif. (a.k.a. RRM, RBD, or RNP domain);; RNA recognition motif (a.k.a. RRM, RBD, or RNP domain)
PH01000016G1190	--
PH01000016G1360	AP2 domain
PH01000016G1570	Rieske [2Fe-2S] domain;; Ubiquinol cytochrome reductase transmembrane region
PH01000016G1580	Exostosin family
PH01000016G1650	Ribosomal protein S27
PH01000016G1870	--
PH01000016G2050	--
PH01000017G0030	Phosphatidylinositol-4-phosphate 5-Kinase
PH01000017G0070	Ribonuclease III domain;; PAZ domain;; Ribonuclease-III-like;; Double-stranded RNA binding motif;; double strand RNA binding domain from DEAD END PROTEIN 1;; Helicase conserved C-terminal domain;; DEAD/DEAH box helicase;; Dicer dimerisation domain
PH01000017G0080	NAC domain
PH01000017G0150	Peroxidase
PH01000017G0270	B3 DNA binding domain
PH01000017G0370	--
PH01000017G0390	Heavy-metal-associated domain
PH01000017G0420	Protein of unknown function (DUF1084)
PH01000017G0440	LEM3 (ligand-effect modulator 3) family / CDC50 family
PH01000017G0450	--
PH01000017G0480	No apical meristem (NAM) protein
PH01000017G0530	PPR repeat family;; Pentatricopeptide repeat domain;; PPR repeat;; PPR repeat;; Tetratricopeptide repeat
PH01000017G0660	Subtilase family;; PA domain
PH01000017G0720	2OG-Fe(II) oxygenase superfamily
PH01000017G0730	Spinocerebellar ataxia type 10 protein domain
PH01000017G0740	Hydroxymethylglutaryl-coenzyme A synthase C terminal;; Hydroxymethylglutaryl-coenzyme A synthase N terminal;; 3-Oxoacyl-[acyl-carrier-protein (ACP)] synthase III C terminal
PH01000017G0870	Per1-like
PH01000017G0880	Protein kinase domain;; Protein tyrosine kinase;; Kinase-like
PH01000017G0910	UAA transporter family;; Triose-phosphate Transporter family
PH01000017G0920	--
PH01000017G0950	AP2 domain
PH01000017G1100	Armadillo/beta-catenin-like repeat;; HEAT repeats
PH01000017G1110	Dihydrodipicolinate reductase, N-terminus;; Dihydrodipicolinate reductase, C-terminus
PH01000017G1130	--
PH01000017G1140	26S proteasome subunit RPN7;; PCI domain
PH01000017G1200	Protein kinase domain
PH01000017G1210	Alpha/beta hydrolase family;; Alpha/beta hydrolase family;; alpha/beta hydrolase fold
PH01000017G1220	--
PH01000017G1420	Pyridoxamine 5'-phosphate oxidase
PH01000017G1500	PPR repeat family;; PPR repeat;; PPR repeat;; Pentatricopeptide repeat domain;; RNA recognition motif. (a.k.a. RRM, RBD, or RNP domain);; RNA recognition motif (a.k.a. RRM, RBD, or RNP domain);; RNA recognition motif. (a.k.a. RRM, RBD, or RNP domain);; Nup53/35/40-type RNA recognition motif
PH01000017G1540	Plastocyanin-like domain;; Plastocyanin-like domain
PH01000017G1550	Tim17/Tim22/Tim23/Pmp24 family
PH01000017G1560	Protein of unknown function (DUF791);; Major Facilitator Superfamily
PH01000017G1610	Pentatricopeptide repeat domain;; PPR repeat family;; PPR repeat;; DYW family of nucleic acid deaminases
PH01000017G1630	Kinesin motor domain;; Di-glucose binding within endoplasmic reticulum
PH01000017G1650	Senescence regulator
PH01000017G1770	Myb/SANT-like DNA-binding domain;; Myb/SANT-like DNA-binding domain;; Myb-like DNA-binding domain;; Alcohol dehydrogenase transcription factor Myb/SANT-like
PH01000017G1840	Protein kinase domain;; Protein tyrosine kinase;; Phosphotransferase enzyme family
PH01000017G1880	Plus-3 domain;; MULE transposase domain;; SWIB/MDM2 domain;; MuDR family transposase;; GYF domain
PH01000017G1940	Adaptin N terminal region;; Alpha adaptin AP2, C-terminal domain;; Adaptin C-terminal domain
PH01000017G1950	WD domain, G-beta repeat
PH01000017G1970	Heavy-metal-associated domain
PH01000017G1990	Probable lipid transfer;; Protease inhibitor/seed storage/LTP family
PH01000017G2160	--
PH01000017G2230	Reverse transcriptase (RNA-dependent DNA polymerase);; C-5 cytosine-specific DNA methylase;; gag-polypeptide of LTR copia-type;; Retrotransposon gag protein;; UBA/TS-N domain
PH01000017G2260	--
PH01000017G2270	KIP1-like protein
PH01000017G2310	--
PH01000017G2400	--
PH01000017G2410	--
PH01000017G2520	MEKHLA domain;; START domain;; Homeobox domain
PH01000017G2560	--
PH01000018G0120	Protein of unknown function (DUF616)
PH01000018G0140	HSF-type DNA-binding
PH01000018G0160	Glycosyltransferase family 20;; Trehalose-phosphatase;; haloacid dehalogenase-like hydrolase
PH01000018G0310	Triose-phosphate Transporter family;; EamA-like transporter family;; UAA transporter family
PH01000018G0360	Ras family;; Miro-like protein;; ADP-ribosylation factor family;; 50S ribosome-binding GTPase
PH01000018G0370	WRKY DNA -binding domain
PH01000018G0380	Cellulose synthase
PH01000018G0430	--
PH01000018G0580	Domain of unknown function (DUF814)
PH01000018G0590	Ras family;; Miro-like protein
PH01000018G0620	--
PH01000018G0630	--
PH01000018G0640	--
PH01000018G0660	Lipase (class 3)
PH01000018G0710	2-enoyl-CoA Hydratase C-terminal region;; Enoyl-CoA hydratase/isomerase family
PH01000018G0750	Ribosomal L18ae/LX protein domain
PH01000018G0760	Glucosidase II beta subunit-like
PH01000018G0790	AP2 domain
PH01000018G0810	Elongation factor Tu GTP binding domain
PH01000018G0830	Elongation factor Tu domain 2
PH01000018G0850	Casein kinase substrate phosphoprotein PP28
PH01000018G0890	--
PH01000018G0940	Auxin response factor;; B3 DNA binding domain
PH01000018G0970	--
PH01000018G1050	--
PH01000018G1060	--
PH01000018G1200	PPR repeat family;; PPR repeat;; PPR repeat;; Pentatricopeptide repeat domain;; Tetratricopeptide repeat
PH01000018G1270	--
PH01000018G1460	TCP family transcription factor
PH01000018G1570	Ring finger domain;; RING-H2 zinc finger;; Anaphase-promoting complex subunit 11 RING-H2 finger;; Zinc finger, C3HC4 type (RING finger)
PH01000018G1600	--
PH01000018G1610	--
PH01000018G1630	--
PH01000018G1640	--
PH01000018G1710	Protein of unknown function (DUF642);; gag-polypeptide of LTR copia-type;; Retrotransposon gag protein
PH01000018G1810	UDP-glucoronosyl and UDP-glucosyl transferase
PH01000018G1850	--
PH01000018G1890	2OG-Fe(II) oxygenase superfamily;; non-haem dioxygenase in morphine synthesis N-terminal
PH01000018G1920	CS domain;; SGS domain;; Siah interacting protein, N terminal
PH01000018G1930	--
PH01000018G2000	impB/mucB/samB family;; impB/mucB/samB family C-terminal domain
PH01000018G2140	Cytidylyltransferase family
PH01000018G2250	Protein of unknown function (DUF688)
PH01000018G2280	Protein of unknown function (DUF1637)
PH01000018G2290	--
PH01000018G2330	Phenazine biosynthesis-like protein
PH01000018G2350	Protein kinase domain;; Protein tyrosine kinase;; NAF domain;; Kinase-like
PH01000018G2430	HCNGP-like protein
PH01000018G2450	Permease family
PH01000018G2470	Aminotransferase class I and II;; PPR repeat;; PPR repeat family;; PPR repeat;; Pentatricopeptide repeat domain
PH01000018G2540	PRONE (Plant-specific Rop nucleotide exchanger)
PH01000018G2550	Aminotransferase class I and II
PH01000018G2640	PPR repeat;; PPR repeat family;; PPR repeat;; DYW family of nucleic acid deaminases;; Pentatricopeptide repeat domain;; Tetratricopeptide repeat
PH01000018G2720	Tesmin/TSO1-like CXC domain, cysteine-rich domain
PH01000019G0020	Cupin;; Cupin domain
PH01000019G0030	Alpha/beta hydrolase family;; Alpha/beta hydrolase family;; alpha/beta hydrolase fold
PH01000019G0110	--
PH01000019G0130	Protein of unknown function (DUF1685)
PH01000019G0150	Poly(ADP-ribose) polymerase catalytic domain;; PADR1 (NUC008) domain;; WGR domain;; Poly(ADP-ribose) polymerase, regulatory domain;; BRCA1 C Terminus (BRCT) domain
PH01000019G0160	--
PH01000019G0200	AN1-like Zinc finger;; A20-like zinc finger
PH01000019G0220	Heavy-metal-associated domain
PH01000019G0260	Alkaline and neutral invertase
PH01000019G0310	Transcriptional activator;; Alpha amylase, C-terminal all-beta domain;; Alpha amylase, catalytic domain;; Carbohydrate-binding module 48 (Isoamylase N-terminal domain)
PH01000019G0360	--
PH01000019G0430	Myb/SANT-like DNA-binding domain;; Alcohol dehydrogenase transcription factor Myb/SANT-like;; Chromo (CHRromatin Organisation MOdifier) domain
PH01000019G0440	--
PH01000019G0450	Glycosyltransferase family 20
PH01000019G0470	AAA domain (Cdc48 subfamily);; C-terminal, D2-small domain, of ClpB protein;; ATPase family associated with various cellular activities (AAA);; AAA domain (dynein-related subfamily);; Clp amino terminal domain;; AAA ATPase domain;; Sigma-54 interaction domain;; AAA domain;; IstB-like ATP binding protein;; Archaeal ATPase;; AAA domain
PH01000019G0480	Tim17/Tim22/Tim23/Pmp24 family;; SAM domain (Sterile alpha motif)
PH01000019G0530	AMP-binding enzyme;; AMP-binding enzyme C-terminal domain
PH01000019G0570	--
PH01000019G0580	--
PH01000019G0630	Myb/SANT-like DNA-binding domain;; Myb/SANT-like DNA-binding domain
PH01000019G0750	50S ribosome-binding GTPase
PH01000019G0770	RNA recognition motif. (a.k.a. RRM, RBD, or RNP domain);; RNA recognition motif (a.k.a. RRM, RBD, or RNP domain);; RNA recognition motif. (a.k.a. RRM, RBD, or RNP domain)
PH01000019G0810	Sec23-binding domain of Sec16;; Vesicle coat trafficking protein Sec16 mid-region
PH01000019G0830	2-oxoacid dehydrogenases acyltransferase (catalytic domain);; Biotin-requiring enzyme;; e3 binding domain
PH01000019G0870	lactate/malate dehydrogenase, NAD binding domain;; lactate/malate dehydrogenase, alpha/beta C-terminal domain
PH01000019G0910	Domain of unknown function (DUF3357)
PH01000019G0920	Glycosyl hydrolases family 32 C terminal
PH01000019G0990	Glycosyl hydrolases family 32 N-terminal domain;; Glycosyl hydrolases family 32 C terminal
PH01000019G1000	PPR repeat family;; PPR repeat;; PPR repeat;; Pentatricopeptide repeat domain;; Alkaline and neutral invertase;; DYW family of nucleic acid deaminases;; Tetratricopeptide repeat
PH01000019G1090	Peptidase family C78
PH01000019G1100	TMPIT-like protein
PH01000019G1110	Protein kinase domain;; Protein tyrosine kinase;; Phosphotransferase enzyme family
PH01000019G1140	Sec63 Brl domain;; DEAD/DEAH box helicase;; Type III restriction enzyme, res subunit;; AAA domain;; Helicase conserved C-terminal domain
PH01000019G1260	Protein of unknown function (DUF793)
PH01000019G1310	Tetratricopeptide repeat;; TPR repeat;; Tetratricopeptide repeat;; Tetratricopeptide repeat;; Tetratricopeptide repeat;; Tetratricopeptide repeat;; Tetratricopeptide repeat;; Tetratricopeptide repeat;; Tetratricopeptide repeat;; Tetratricopeptide repeat;; DDE superfamily endonuclease;; Anaphase-promoting complex, cyclosome, subunit 3;; Tetratricopeptide repeat;; Tetratricopeptide repeat
PH01000019G1370	--
PH01000019G1400	Cytochrome P450
PH01000019G1410	PPR repeat family;; PPR repeat;; Pentatricopeptide repeat domain;; PPR repeat;; Tetratricopeptide repeat;; Tetratricopeptide repeat;; Tetratricopeptide repeat;; Evolutionarily conserved signalling intermediate in Toll pathway
PH01000019G1420	Protein kinase domain;; Protein tyrosine kinase
PH01000019G1430	Protein kinase domain;; Protein tyrosine kinase
PH01000019G1450	Reverse transcriptase (RNA-dependent DNA polymerase);; Chromo (CHRromatin Organisation MOdifier) domain;; SNF2 family N-terminal domain
PH01000019G1480	Alg9-like mannosyltransferase family
PH01000019G1490	Ribosomal protein L37e
PH01000019G1600	--
PH01000019G1620	SNF2 family N-terminal domain;; Helicase conserved C-terminal domain;; DEAD/DEAH box helicase
PH01000019G1660	EamA-like transporter family;; Triose-phosphate Transporter family
PH01000019G1700	Skp1 family, tetramerisation domain;; Serine carboxypeptidase
PH01000019G1710	Serine carboxypeptidase
PH01000019G1720	Acyltransferase
PH01000019G1730	Kelch motif;; Galactose oxidase, central domain;; Kelch motif;; Kelch motif;; Galactose oxidase, central domain
PH01000019G1740	Nin one binding (NOB1) Zn-ribbon like
PH01000019G1770	WD domain, G-beta repeat
PH01000019G1790	--
PH01000019G1840	Catalase;; Catalase-related immune-responsive;; Reverse transcriptase (RNA-dependent DNA polymerase)
PH01000019G1850	Hsp70 protein;; MreB/Mbl protein;; Hydantoinase/oxoprolinase;; NAD-specific glutamate dehydrogenase
PH01000019G1890	C2H2-type zinc finger;; Zinc finger, C2H2 type;; Zinc-finger double domain
PH01000019G1900	PPR repeat;; PPR repeat family;; Pentatricopeptide repeat domain;; PPR repeat
PH01000019G1930	short chain dehydrogenase;; KR domain;; NADH(P)-binding
PH01000019G1940	Helix-loop-helix DNA-binding domain
PH01000019G2080	Signal peptide peptidase;; Protein of unknown function (DUF1119)
PH01000019G2100	RNA polymerase Rpb4
PH01000019G2110	--
PH01000019G2150	Receptor family ligand binding region;; Ligand-gated ion channel;; Bacterial extracellular solute-binding proteins, family 3;; Periplasmic binding protein
PH01000019G2160	FKBP-type peptidyl-prolyl cis-trans isomerase
PH01000019G2170	UTP--glucose-1-phosphate uridylyltransferase
PH01000019G2180	Autophagy protein Apg5
PH01000019G2190	GDSL/SGNH-like Acyl-Esterase family found in Pmr5 and Cas1p;; PMR5 N terminal Domain
PH01000019G2200	Pentatricopeptide repeat domain;; PPR repeat;; PPR repeat family;; PPR repeat
PH01000019G2230	Protein tyrosine kinase;; Protein kinase domain
PH01000019G2250	Glycosyltransferase family 29 (sialyltransferase)
PH01000019G2270	AMP-binding enzyme;; AMP-binding enzyme C-terminal domain
PH01000019G2280	Zinc carboxypeptidase
PH01000019G2290	SNARE domain
PH01000019G2330	--
PH01000019G2340	--
PH01000019G2350	PPR repeat family;; PPR repeat;; PPR repeat;; Pentatricopeptide repeat domain
PH01000019G2380	CDP-alcohol phosphatidyltransferase
PH01000019G2390	GDSL-like Lipase/Acylhydrolase
PH01000019G2400	PPR repeat;; Pentatricopeptide repeat domain;; PPR repeat family
PH01000019G2460	C2 domain
PH01000019G2500	Putative methyltransferase
PH01000019G2510	--
PH01000020G0010	Leucine Rich repeats (2 copies);; Leucine rich repeat;; Leucine Rich Repeat;; Leucine rich repeat;; Leucine Rich repeat
PH01000020G0020	PB1 domain;; Zinc finger, ZZ type
PH01000020G0070	NPH3 family
PH01000020G0110	PPR repeat family;; PPR repeat;; PPR repeat;; Pentatricopeptide repeat domain;; No apical meristem (NAM) protein
PH01000020G0120	Glycosyltransferase family 17
PH01000020G0260	ATPase family associated with various cellular activities (AAA);; AAA domain;; AAA domain;; AAA ATPase domain;; AAA domain (Cdc48 subfamily)
PH01000020G0270	--
PH01000020G0320	Isocitrate/isopropylmalate dehydrogenase
PH01000020G0340	--
PH01000020G0360	Plant specific eukaryotic initiation factor 4B
PH01000020G0420	SWIRM domain;; Myb-like DNA-binding domain;; Myb-like DNA-binding domain
PH01000020G0430	Protein kinase domain;; Protein tyrosine kinase
PH01000020G0500	--
PH01000020G0530	Importin beta binding domain
PH01000020G0640	Cellulase (glycosyl hydrolase family 5);; Ricin-type beta-trefoil lectin domain
PH01000020G0790	Protein-L-isoaspartate(D-aspartate) O-methyltransferase (PCMT);; Methyltransferase domain;; Methyltransferase domain;; Ribosomal protein L11 methyltransferase (PrmA)
PH01000020G0870	CENP-S associating Centromere protein X
PH01000020G0900	WD domain, G-beta repeat
PH01000020G0920	ABC transporter transmembrane region;; ABC transporter;; AAA domain;; AAA ATPase domain;; AAA domain;; Domain of unknown function (DUF4219);; P-loop containing region of AAA domain;; Protein of unknown function, DUF258;; Predicted ATPase of the ABC class;; AAA domain (dynein-related subfamily);; Protein of unknown function (DUF1602);; Protein of unknown function (DUF1602)
PH01000020G0960	--
PH01000020G0980	Peptide methionine sulfoxide reductase
PH01000020G1010	BTB/POZ domain;; TAZ zinc finger
PH01000020G1080	DNA polymerase III, delta subunit;; ATPase family associated with various cellular activities (AAA)
PH01000020G1090	Regulator of chromosome condensation (RCC1) repeat;; Regulator of chromosome condensation (RCC1) repeat
PH01000020G1160	MA3 domain
PH01000020G1170	--
PH01000020G1250	--
PH01000020G1300	short chain dehydrogenase;; Enoyl-(Acyl carrier protein) reductase;; KR domain
PH01000020G1330	Radical SAM superfamily;; Acetyltransferase (GNAT) family;; FBD
PH01000020G1340	26S proteasome subunit RPN7;; PCI domain
PH01000020G1370	UBX domain
PH01000020G1380	Glucose-6-phosphate dehydrogenase, C-terminal domain;; Glucose-6-phosphate dehydrogenase, NAD binding domain
PH01000020G1390	ParA/MinD ATPase like;; CobQ/CobB/MinD/ParA nucleotide binding domain;; Anion-transporting ATPase;; AAA domain;; ATPase MipZ;; 4Fe-4S iron sulfur cluster binding proteins, NifH/frxC family
PH01000020G1430	YqaJ-like viral recombinase domain
PH01000020G1440	--
PH01000020G1490	Myb/SANT-like DNA-binding domain;; Myb/SANT-like DNA-binding domain;; Alcohol dehydrogenase transcription factor Myb/SANT-like
PH01000020G1500	HORMA domain
PH01000020G1560	DEAD/DEAH box helicase;; Helicase conserved C-terminal domain;; Type III restriction enzyme, res subunit
PH01000020G1570	Divergent PAP2 family
PH01000020G1620	Galactose oxidase, central domain;; Kelch motif;; Kelch motif;; Kelch motif;; Galactose oxidase, central domain
PH01000020G1640	Protein tyrosine kinase;; Protein kinase domain;; Leucine rich repeat N-terminal domain
PH01000020G1650	RNA polymerase Rpb5, N-terminal domain
PH01000020G1700	Protein kinase domain;; Protein tyrosine kinase;; Kinase-like
PH01000020G1730	N terminus of Rad21 / Rec8 like protein;; Conserved region of Rad21 / Rec8 like protein
PH01000020G1780	Phosphatidylethanolamine-binding protein
PH01000020G1790	PPR repeat family;; PPR repeat;; PPR repeat;; Pentatricopeptide repeat domain;; Tetratricopeptide repeat;; Evolutionarily conserved signalling intermediate in Toll pathway;; Replication factor C C-terminal domain;; Anaphase-promoting complex, cyclosome, subunit 3;; Region in Clathrin and VPS
PH01000020G1830	--
PH01000020G1840	Protein kinase domain;; Protein tyrosine kinase
PH01000020G1860	--
PH01000020G1910	--
PH01000020G2000	--
PH01000020G2160	Flavin containing amine oxidoreductase
PH01000020G2190	Ankyrin repeats (3 copies);; Ankyrin repeat;; Ankyrin repeats (many copies);; Ankyrin repeat;; Ankyrin repeats (many copies)
PH01000020G2200	Ribosome recycling factor
PH01000020G2220	Protein tyrosine kinase;; Protein kinase domain
PH01000020G2230	Nucleotide-sugar transporter
PH01000020G2250	Protein of unknown function (DUF506)
PH01000020G2300	--
PH01000020G2310	Haloacid dehalogenase-like hydrolase
PH01000020G2590	RNA polymerase Rpb1, domain 1;; RNA polymerase Rpb1, domain 2;; RNA polymerase Rpb1, domain 3
PH01000020G2630	Sugar (and other) transporter;; Major Facilitator Superfamily
PH01000020G2640	Putative methyltransferase;; Methyltransferase domain
PH01000020G2710	Histidyl-tRNA synthetase;; Protein kinase domain
PH01000021G0020	Clathrin light chain
PH01000021G0040	--
PH01000021G0050	RmlD substrate binding domain;; NAD dependent epimerase/dehydratase family;; Male sterility protein;; 3-beta hydroxysteroid dehydrogenase/isomerase family
PH01000021G0060	DEAD/DEAH box helicase
PH01000021G0190	Remorin, C-terminal region
PH01000021G0220	Domain of unknown function (DUF296);; AT hook motif
PH01000021G0280	PPR repeat family;; PPR repeat;; PPR repeat;; Pentatricopeptide repeat domain;; Tetratricopeptide repeat;; Tetratricopeptide repeat;; Mitochondrial 28S ribosomal protein S27;; Evolutionarily conserved signalling intermediate in Toll pathway;; Replication factor C C-terminal domain
PH01000021G0290	C2H2-type zinc finger;; Zinc finger, C2H2 type
PH01000021G0300	Uncharacterized conserved protein (DUF2146)
PH01000021G0320	Uncharacterized conserved protein (DUF2146)
PH01000021G0420	--
PH01000021G0460	Papain family cysteine protease
PH01000021G0470	--
PH01000021G0480	Zinc finger, C3HC4 type (RING finger)
PH01000021G0560	Major intrinsic protein
PH01000021G0630	--
PH01000021G0680	Ribosomal protein L9, N-terminal domain
PH01000021G0700	--
PH01000021G0720	No apical meristem (NAM) protein
PH01000021G0780	KH domain;; KH domain;; KH domain;; KH domain
PH01000021G0790	Ubiquitin carboxyl-terminal hydrolase, family 1
PH01000021G0800	Citrate transporter;; Arsenical pump membrane protein;; Bacterial Na+/H+ antiporter B (NhaB)
PH01000021G0830	--
PH01000021G0990	Response regulator receiver domain;; GAF domain;; His Kinase A (phospho-acceptor) domain
PH01000021G1020	Domain of unknown function (DUF296)
PH01000021G1070	--
PH01000021G1090	HEAT repeats;; PBS lyase HEAT-like repeat;; HEAT repeat;; HEAT-like repeat
PH01000021G1110	--
PH01000021G1190	Transferase family
PH01000021G1200	Tetratricopeptide repeat;; Tetratricopeptide repeat;; TPR repeat;; Tetratricopeptide repeat;; Tetratricopeptide repeat;; Tetratricopeptide repeat;; Tetratricopeptide repeat;; Tetratricopeptide repeat;; Tetratricopeptide repeat;; SHNi-TPR
PH01000021G1210	Ring finger domain;; RING-H2 zinc finger;; zinc-RING finger domain;; Zinc finger, C3HC4 type (RING finger);; Zinc finger, C3HC4 type (RING finger);; Zinc finger, C3HC4 type (RING finger);; Anaphase-promoting complex subunit 11 RING-H2 finger
PH01000021G1240	Calcineurin-like phosphoesterase
PH01000021G1280	DNL zinc finger
PH01000021G1290	ABC transporter
PH01000021G1320	Protein kinase domain;; Protein tyrosine kinase
PH01000021G1350	OTU-like cysteine protease
PH01000021G1380	--
PH01000021G1440	DHHC palmitoyltransferase
PH01000021G1460	--
PH01000021G1500	--
PH01000021G2170	NAD dependent epimerase/dehydratase family;; NADH(P)-binding;; RmlD substrate binding domain;; 3-beta hydroxysteroid dehydrogenase/isomerase family
PH01000021G2210	Reversibly glycosylated polypeptide
PH01000021G2350	--
PH01000021G2370	--
PH01000021G2400	FAD dependent oxidoreductase;; FAD binding domain;; Pyridine nucleotide-disulphide oxidoreductase;; Pyridine nucleotide-disulphide oxidoreductase;; HI0933-like protein;; FAD binding domain;; Thi4 family
PH01000021G2410	bZIP transcription factor;; Basic region leucine zipper
PH01000021G2480	SUZ domain;; R3H domain
PH01000021G2500	--
PH01000022G0050	AP2 domain
PH01000022G0140	Domain of unknown function (DUF4378)
PH01000022G0190	ZIP Zinc transporter
PH01000022G0600	Protein of unknown function (DUF688)
PH01000022G0640	Surface antigen;; Surface antigen variable number repeat
PH01000022G0660	--
PH01000022G0780	Ring finger domain;; Zinc finger, C3HC4 type (RING finger);; Zinc finger, C3HC4 type (RING finger);; Zinc finger, C3HC4 type (RING finger)
PH01000022G0840	Ammonium Transporter Family
PH01000022G0900	--
PH01000022G0990	Protein kinase domain;; EF hand;; EF-hand domain pair;; EF-hand domain pair;; Protein tyrosine kinase;; EF-hand domain;; EF hand;; Secreted protein acidic and rich in cysteine Ca binding region;; Phosphotransferase enzyme family;; Cytoskeletal-regulatory complex EF hand
PH01000022G1000	Protein kinase domain;; Protein tyrosine kinase
PH01000022G1030	--
PH01000022G1070	Core histone H2A/H2B/H3/H4;; TATA box binding protein associated factor (TAF)
PH01000022G1180	Ferric reductase NAD binding domain;; FAD-binding domain;; Respiratory burst NADPH oxidase;; Ferric reductase like transmembrane component;; EF-hand domain;; EF hand
PH01000022G1190	Protein of unknown function (DUF1014)
PH01000022G1220	Rab-GTPase-TBC domain
PH01000022G1700	--
PH01000022G1820	Ribosomal protein S12/S23
PH01000022G1870	HECT-domain (ubiquitin-transferase);; Armadillo/beta-catenin-like repeat
PH01000022G1910	Histone-like transcription factor (CBF/NF-Y) and archaeal histone;; Core histone H2A/H2B/H3/H4
PH01000022G1920	PWWP domain
PH01000022G2020	PWWP domain
PH01000022G2070	SAC3/GANP/Nin1/mts3/eIF-3 p25 family;; Core histone H2A/H2B/H3/H4;; COP9 signalosome, subunit CSN8
PH01000022G2140	Lung seven transmembrane receptor
PH01000022G2160	LNS2 (Lipin/Ned1/Smp2);; lipin, N-terminal conserved region
PH01000022G2350	Protein of unknown function (DUF569)
PH01000022G2450	--
PH01000022G2580	Protein of unknown function (DUF569)
PH01000023G0150	--
PH01000023G0250	Permease
PH01000023G0350	C2H2-type zinc finger;; Zinc-finger double-stranded RNA-binding;; Zinc-finger of C2H2 type
PH01000023G0380	Cyclin;; Cyclin, N-terminal domain
PH01000023G0480	TCP-1/cpn60 chaperonin family
PH01000023G0490	PAP_fibrillin
PH01000023G0550	--
PH01000023G0560	GDP-fucose protein O-fucosyltransferase
PH01000023G0610	Major intrinsic protein
PH01000023G0640	U-box domain
PH01000023G0830	Zinc finger, C3HC4 type (RING finger);; Zinc finger, C3HC4 type (RING finger);; Ring finger domain;; Zinc finger, C3HC4 type (RING finger);; zinc-RING finger domain
PH01000023G1030	AP2 domain
PH01000023G1110	Asparaginase
PH01000023G1200	Cotton fibre expressed protein
PH01000023G1230	BP28CT (NUC211) domain;; U3 small nucleolar RNA-associated protein 10
PH01000023G1280	PPPDE putative peptidase domain
PH01000023G1300	NUDIX domain
PH01000023G1400	--
PH01000023G1410	Oleosin
PH01000023G1420	Protein kinase domain;; Protein tyrosine kinase
PH01000023G1450	Plant organelle RNA recognition domain
PH01000023G1520	Ras family;; Miro-like protein;; ADP-ribosylation factor family;; 50S ribosome-binding GTPase;; Gtr1/RagA G protein conserved region;; Elongation factor Tu GTP binding domain
PH01000023G1610	Transferase family
PH01000023G1620	Plastocyanin-like domain
PH01000023G1630	Plastocyanin-like domain
PH01000023G1650	--
PH01000023G1710	--
PH01000023G1730	--
PH01000023G1810	ELMO/CED-12 family
PH01000023G1870	Alg9-like mannosyltransferase family
PH01000023G1920	--
PH01000023G1950	Cyclin
PH01000023G2040	SAD/SRA domain;; SET domain;; Pre-SET motif
PH01000023G2080	Glutamate/Leucine/Phenylalanine/Valine dehydrogenase;; Glu/Leu/Phe/Val dehydrogenase, dimerisation domain
PH01000023G2110	Subtilase family;; Peptidase inhibitor I9;; Fn3-like domain (DUF1034)
PH01000023G2160	Amino acid permease;; Amino acid permease;; C-terminus of AA_permease
PH01000023G2170	--
PH01000023G2280	MIF4G domain;; MA3 domain
PH01000023G2330	Endoribonuclease XendoU
PH01000023G2660	Ribose/Galactose Isomerase;; Cupin domain
PH01000023G2670	SDA1;; Predicted membrane protein (DUF2053);; Galactose oxidase, central domain
PH01000024G0010	--
PH01000024G0090	--
PH01000024G0160	Protein of unknown function (DUF1675)
PH01000024G0240	--
PH01000024G0250	Ribosomal protein L1p/L10e family
PH01000024G0390	Ubiquitin-conjugating enzyme
PH01000024G0400	Ubiquitin-conjugating enzyme
PH01000024G0410	Protein of unknown function (DUF2921)
PH01000024G0440	Mediator complex subunit 13 C-terminal
PH01000024G0700	Xylanase inhibitor N-terminal;; Xylanase inhibitor C-terminal;; Eukaryotic aspartyl protease
PH01000024G0850	Protein of unknown function (DUF1639)
PH01000024G0900	DOMON domain;; Eukaryotic cytochrome b561
PH01000024G0940	Protein of unknown function (DUF1298);; Wax ester synthase-like Acyl-CoA acyltransferase domain
PH01000024G0980	Dynamin family;; Dynamin central region;; Dynamin GTPase effector domain
PH01000024G0990	non-haem dioxygenase in morphine synthesis N-terminal
PH01000024G1000	Ribosomal protein L35Ae
PH01000024G1020	--
PH01000024G1030	Conserved region in glutamate synthase;; Glutamine amidotransferases class-II;; Glutamate synthase central domain;; GXGXG motif;; Dihydroprymidine dehydrogenase domain II, 4Fe-4S cluster;; Pyridine nucleotide-disulphide oxidoreductase;; Pyridine nucleotide-disulphide oxidoreductase;; NAD(P)-binding Rossmann-like domain;; Pyridine nucleotide-disulphide oxidoreductase;; Flavin containing amine oxid…
PH01000024G1060	2Fe-2S iron-sulfur cluster binding domain
PH01000024G1180	--
PH01000024G1190	Grap2 and cyclin-D-interacting
PH01000024G1210	Phosphatidyl serine synthase
PH01000024G1270	Rab5-interacting protein (Rab5ip)
PH01000024G1280	MatE;; Polysaccharide biosynthesis C-terminal domain
PH01000024G1340	ASF1 like histone chaperone
PH01000024G1360	SNARE domain;; Flagellar FliJ protein
PH01000024G1380	Myb-like DNA-binding domain;; Myb-like DNA-binding domain
PH01000024G1490	ATP synthase alpha/beta family, nucleotide-binding domain;; ATP synthase alpha/beta chain, C terminal domain;; ATP synthase F1 beta subunit;; ATP synthase alpha/beta family, beta-barrel domain
PH01000024G1530	Domain of unknown function (DUF4228)
PH01000024G1560	--
PH01000024G1630	Thioredoxin;; Erv1 / Alr family
PH01000024G1690	Protein of unknown function (DUF3675);; RING-variant domain
PH01000024G1770	--
PH01000024G1910	Protein of unknown function (DUF1639)
PH01000024G1960	Protein of unknown function (DUF1639)
PH01000024G2010	Hemerythrin HHE cation binding domain
PH01000024G2110	Protein kinase domain;; Protein tyrosine kinase;; Wall-associated receptor kinase C-terminal
PH01000024G2200	Probable lipid transfer
PH01000024G2210	Probable lipid transfer;; Protease inhibitor/seed storage/LTP family
PH01000024G2290	Ring finger domain;; RING-H2 zinc finger;; Zinc finger, C3HC4 type (RING finger)
PH01000024G2370	B3 DNA binding domain;; AP2 domain
PH01000024G2430	Pyridoxal-phosphate dependent enzyme
PH01000024G2550	ANTH domain;; ENTH domain
PH01000024G2570	Methyltransferase domain;; Methyltransferase domain;; Methyltransferase domain;; Methyltransferase domain;; Methyltransferase domain;; Methyltransferase domain;; Mycolic acid cyclopropane synthetase;; ubiE/COQ5 methyltransferase family;; Methyltransferase domain;; Methyltransferase small domain;; Tellurite resistance protein TehB;; Protein-L-isoaspartate(D-aspartate) O-methyltransferase (PCMT);; …
PH01000025G0040	E1-E2 ATPase;; Cation transporting ATPase, C-terminus;; haloacid dehalogenase-like hydrolase;; Ca2+-ATPase N terminal autoinhibitory domain;; haloacid dehalogenase-like hydrolase;; Putative hydrolase of sodium-potassium ATPase alpha subunit;; Cation transporter/ATPase, N-terminus;; haloacid dehalogenase-like hydrolase
PH01000025G0100	Cyclin, N-terminal domain;; Cyclin, C-terminal domain
PH01000025G0210	Phosphoribosyl transferase domain
PH01000025G0260	--
PH01000025G0290	--
PH01000025G0370	--
PH01000025G0410	B3 DNA binding domain
PH01000025G0470	B3 DNA binding domain
PH01000025G0480	--
PH01000025G0550	Myb-like DNA-binding domain
PH01000025G0600	--
PH01000025G0610	G-protein alpha subunit
PH01000025G0790	--
PH01000025G0810	--
PH01000025G0840	Protein of unknown function (DUF1162)
PH01000025G0860	Protein tyrosine kinase;; Protein kinase domain;; PB1 domain
PH01000025G0890	EXS family
PH01000025G0920	--
PH01000025G0930	--
PH01000025G0960	Protein kinase domain;; Protein tyrosine kinase;; Wall-associated receptor kinase galacturonan-binding
PH01000025G1070	BTB/POZ domain
PH01000025G1080	Protein of unknown function (DUF3633);; LIM domain
PH01000025G1090	PIG-X / PBN1
PH01000025G1120	EF hand;; EF-hand domain pair;; EF-hand domain pair;; EF-hand domain;; EF hand;; Secreted protein acidic and rich in cysteine Ca binding region
PH01000025G1140	MATH domain
PH01000025G1170	--
PH01000025G1180	Peptidase family M20/M25/M40
PH01000025G1210	KH domain;; KH domain
PH01000025G1260	WRKY DNA -binding domain;; Plant zinc cluster domain
PH01000025G1330	--
PH01000025G1380	Zinc finger, C3HC4 type (RING finger);; Zinc finger, C3HC4 type (RING finger)
PH01000025G1400	Phosphomethylpyrimidine kinase;; pfkB family carbohydrate kinase
PH01000025G1450	--
PH01000025G1600	AUX/IAA family
PH01000025G1630	AUX/IAA family
PH01000025G1710	Protein kinase domain;; Protein tyrosine kinase;; NAF domain;; Kinase-like;; Lipopolysaccharide kinase (Kdo/WaaP) family
PH01000025G1810	EF hand;; EF-hand domain pair;; EF-hand domain pair;; EF-hand domain;; EF hand;; EF-hand domain;; Cytoskeletal-regulatory complex EF hand;; Secreted protein acidic and rich in cysteine Ca binding region;; Caleosin related protein;; Uncharacterised protein family (UPF0154);; Ca2+ insensitive EF hand
PH01000025G1910	--
PH01000025G1920	Auxin canalisation;; Plant pleckstrin homology-like region
PH01000025G1940	Protein of unknown function (DUF4005);; IQ calmodulin-binding motif
PH01000025G1970	Root hair defective 3 GTP-binding protein (RHD3);; NAD dependent epimerase/dehydratase family;; Male sterility protein;; 3-beta hydroxysteroid dehydrogenase/isomerase family;; RmlD substrate binding domain;; Polysaccharide biosynthesis protein
PH01000025G1980	Root hair defective 3 GTP-binding protein (RHD3)
PH01000025G1990	Protein kinase domain;; Protein tyrosine kinase
PH01000025G2020	KIP1-like protein
PH01000025G2030	--
PH01000025G2120	Tesmin/TSO1-like CXC domain, cysteine-rich domain
PH01000025G2130	Ubiquitin-conjugating enzyme
PH01000025G2160	--
PH01000025G2180	--
PH01000025G2190	Carbamoyl-phosphate synthase L chain, ATP binding domain;; Carbamoyl-phosphate synthase L chain, N-terminal domain;; Biotin carboxylase C-terminal domain;; Biotin-requiring enzyme;; ATP-grasp domain;; D-ala D-ala ligase C-terminus
PH01000025G2230	Protein tyrosine kinase;; Protein kinase domain
PH01000025G2240	--
PH01000025G2250	--
PH01000025G2260	Homocysteine S-methyltransferase
PH01000026G0020	Glycosyltransferase family 20;; Trehalose-phosphatase;; haloacid dehalogenase-like hydrolase
PH01000026G0030	Ring finger domain;; RING-H2 zinc finger;; Anaphase-promoting complex subunit 11 RING-H2 finger;; Zinc finger, C3HC4 type (RING finger)
PH01000026G0040	Ankyrin repeats (3 copies);; Ankyrin repeat;; Ankyrin repeats (many copies);; Ankyrin repeats (many copies);; Ankyrin repeat
PH01000026G0110	--
PH01000026G0120	--
PH01000026G0130	NAD dependent epimerase/dehydratase family;; 3-beta hydroxysteroid dehydrogenase/isomerase family;; Polysaccharide biosynthesis protein
PH01000026G0180	--
PH01000026G0210	Pheophorbide a oxygenase;; Rieske [2Fe-2S] domain
PH01000026G0220	Serine incorporator (Serinc);; Protein of unknown function (DUF1282)
PH01000026G0230	NUDIX domain
PH01000026G0280	Cytochrome b5-like Heme/Steroid binding domain
PH01000026G0340	--
PH01000026G0350	--
PH01000026G0390	Family of unknown function (DUF566)
PH01000026G0400	Translation initiation factor IF-3, C-terminal domain;; Translation initiation factor IF-3, N-terminal domain
PH01000026G0420	Transferase family
PH01000026G0430	--
PH01000026G0450	Serine carboxypeptidase
PH01000026G0460	Cytochrome C oxidase copper chaperone (COX17)
PH01000026G0490	Cytosol aminopeptidase family, catalytic domain;; Cytosol aminopeptidase family, N-terminal domain
PH01000026G0510	Ubiquitin carboxyl-terminal hydrolase;; Ubiquitin carboxyl-terminal hydrolase
PH01000026G0570	Helix-loop-helix DNA-binding domain
PH01000026G0580	DEAD/DEAH box helicase;; Type III restriction enzyme, res subunit
PH01000026G0620	CAF1 family ribonuclease
PH01000026G0640	PPR repeat;; PPR repeat family;; Pentatricopeptide repeat domain
PH01000026G0660	Protein of unknown function (DUF1668);; Response regulator receiver domain;; Myb-like DNA-binding domain
PH01000026G0680	Alpha/beta hydrolase family;; Alpha/beta hydrolase family;; alpha/beta hydrolase fold;; Prolyl oligopeptidase family
PH01000026G0720	Protein kinase domain;; WD domain, G-beta repeat;; HEAT repeat;; Protein tyrosine kinase;; Protein of unknown function (DUF679)
PH01000026G0730	--
PH01000026G0870	MCM2/3/5 family;; MCM N-terminal domain;; Magnesium chelatase, subunit ChlI
PH01000026G0880	Aminotransferase class I and II
PH01000026G0890	--
PH01000026G0900	Endomembrane protein 70
PH01000026G0980	N-acetylglucosaminyltransferase II (MGAT2)
PH01000026G1030	Ring finger domain;; Zinc finger, C3HC4 type (RING finger)
PH01000026G1060	Neurochondrin
PH01000026G1120	Shugoshin C terminus
PH01000026G1190	--
PH01000026G1260	--
PH01000026G1270	--
PH01000026G1290	CobW/HypB/UreG, nucleotide-binding domain;; Cobalamin synthesis protein cobW C-terminal domain
PH01000026G1350	--
PH01000026G1400	Monogalactosyldiacylglycerol (MGDG) synthase;; Glycosyltransferase family 28 C-terminal domain;; Glycosyl transferase family 1
PH01000026G1450	--
PH01000026G1490	Ribosomal protein S15
PH01000026G1530	Mak10 subunit, NatC N(alpha)-terminal acetyltransferase
PH01000026G1560	ANTH domain
PH01000026G1630	ATPase family associated with various cellular activities (AAA);; AAA domain (dynein-related subfamily);; AAA domain (Cdc48 subfamily);; Holliday junction DNA helicase ruvB N-terminus
PH01000026G1700	Methyltransferase involved in Williams-Beuren syndrome
PH01000026G1720	DnaJ C terminal domain;; DnaJ domain;; DnaJ central domain
PH01000026G1780	--
PH01000026G1810	--
PH01000026G1860	Proliferating cell nuclear antigen, C-terminal domain
PH01000026G1880	NAD dependent epimerase/dehydratase family
PH01000026G1950	--
PH01000026G1980	Inositol monophosphatase family
PH01000026G2010	Zinc-binding dehydrogenase;; Zinc-binding dehydrogenase;; Alcohol dehydrogenase GroES-like domain
PH01000026G2100	ABC1 family;; Phosphotransferase enzyme family
PH01000026G2110	Dcp2, box A domain;; NUDIX domain
PH01000026G2120	--
PH01000026G2140	--
PH01000026G2150	--
PH01000026G2170	ENTH domain;; Calcineurin-like phosphoesterase
PH01000026G2310	Rho termination factor, N-terminal domain
PH01000026G2370	Protein of unknown function (DUF640)
PH01000026G2380	JmjC domain, hydroxylase;; F/Y rich C-terminus;; jmjN domain;; C5HC2 zinc finger;; F/Y-rich N-terminus
PH01000027G0250	--
PH01000027G0270	Glycosyl hydrolase family 65, N-terminal domain
PH01000027G0350	Glycosyl hydrolase family 65, N-terminal domain
PH01000027G0360	--
PH01000027G0400	--
PH01000027G0630	Calcineurin-like phosphoesterase;; Iron/zinc purple acid phosphatase-like protein C
PH01000027G0750	Uncharacterized ACR, COG1678
PH01000027G0760	Zinc-finger of C2H2 type
PH01000027G0800	--
PH01000027G0820	Nucleotidyltransferase domain
PH01000027G0830	--
PH01000027G0920	RNA recognition motif. (a.k.a. RRM, RBD, or RNP domain);; RNA recognition motif (a.k.a. RRM, RBD, or RNP domain);; RNA recognition motif. (a.k.a. RRM, RBD, or RNP domain);; G-patch domain;; DExH-box splicing factor binding site
PH01000027G1370	Helicase associated domain (HA2);; Helicase conserved C-terminal domain;; Oligonucleotide/oligosaccharide-binding (OB)-fold;; R3H domain;; DEAD/DEAH box helicase;; Ankyrin repeats (3 copies);; AAA domain
PH01000027G1390	NPR1/NIM1 like defence protein C terminal;; Domain of unknown function (DUF3420);; Ankyrin repeats (3 copies);; Ankyrin repeat;; Ankyrin repeats (many copies);; Ankyrin repeat;; Ankyrin repeats (many copies);; BTB/POZ domain
PH01000027G1530	Chromo (CHRromatin Organisation MOdifier) domain
PH01000027G1540	Zinc-finger of C2H2 type;; Zinc-finger double-stranded RNA-binding;; U1 zinc finger
PH01000027G1560	--
PH01000027G1630	Glycosyl hydrolase family 1
PH01000027G1830	UDP-glucoronosyl and UDP-glucosyl transferase
PH01000027G1860	--
PH01000027G1900	SecY translocase;; Plug domain of Sec61p
PH01000027G1910	--
PH01000027G2010	--
PH01000027G2140	--
PH01000027G2150	--
PH01000027G2330	F-box domain;; F-box-like
PH01000027G2350	AP2 domain
PH01000028G0070	Salt stress response/antifungal
PH01000028G0160	Auxin responsive protein
PH01000028G0240	YABBY protein;; HMG-box domain
PH01000028G0260	Glycosyl hydrolases family 32 C terminal
PH01000028G0330	Scavenger mRNA decapping enzyme C-term binding
PH01000028G0380	Xylanase inhibitor C-terminal;; Eukaryotic aspartyl protease
PH01000028G0530	--
PH01000028G0540	--
PH01000028G0610	Protein tyrosine kinase;; Leucine rich repeat N-terminal domain;; Protein kinase domain;; Leucine Rich repeats (2 copies);; Leucine Rich Repeat
PH01000028G0690	Glycosyl transferase family 90
PH01000028G0810	Remorin, C-terminal region
PH01000028G0890	Helicase conserved C-terminal domain;; alpha/beta hydrolase fold;; Carboxylesterase family
PH01000028G0900	DEAD/DEAH box helicase
PH01000028G0940	Myb-like DNA-binding domain;; Myb-like DNA-binding domain
PH01000028G1040	Reverse transcriptase (RNA-dependent DNA polymerase);; short chain dehydrogenase;; Retroviral aspartyl protease
PH01000028G1110	short chain dehydrogenase;; Enoyl-(Acyl carrier protein) reductase;; KR domain;; NAD dependent epimerase/dehydratase family
PH01000028G1160	Legume lectin domain;; Protein kinase domain;; Protein tyrosine kinase
PH01000028G1170	Legume lectin domain;; Protein kinase domain;; Protein tyrosine kinase
PH01000028G1180	Dihydrouridine synthase (Dus)
PH01000028G1190	--
PH01000028G1230	Glycosyl transferase family 8
PH01000028G1280	Glycosyl hydrolase family 3 N terminal domain;; Glycosyl hydrolase family 3 C-terminal domain;; Fibronectin type III-like domain
PH01000028G1290	Thioredoxin;; Thioredoxin-like domain;; Thioredoxin-like;; Thioredoxin
PH01000028G1310	Zinc finger, C3HC4 type (RING finger);; Zinc finger, C3HC4 type (RING finger);; Ring finger domain;; zinc-RING finger domain
PH01000028G1320	SNARE-complex protein Syntaxin-18 N-terminus
PH01000028G1330	--
PH01000028G1350	Pollen allergen
PH01000028G1380	--
PH01000028G1400	Sugar (and other) transporter;; Major Facilitator Superfamily
PH01000028G1450	Double-stranded RNA binding motif
PH01000028G1470	NLI interacting factor-like phosphatase
PH01000028G1480	WD domain, G-beta repeat
PH01000028G1600	--
PH01000028G1610	Ferredoxin thioredoxin reductase variable alpha chain
PH01000028G1770	Hus1-like protein
PH01000028G1790	ABC-2 type transporter;; ABC transporter;; AAA domain;; P-loop containing region of AAA domain
PH01000028G1910	Splicing factor 3B subunit 1;; HEAT repeats;; HEAT repeat;; HEAT-like repeat
PH01000028G1930	--
PH01000028G2090	--
PH01000028G2140	Mitochondrial carrier protein
PH01000028G2150	--
PH01000028G2160	BRO1-like domain
PH01000028G2320	--
PH01000028G2330	GRAM domain
PH01000028G2350	GRAM domain
PH01000028G2440	mRNA capping enzyme
PH01000028G2500	TCP family transcription factor
PH01000028G2550	Major Facilitator Superfamily;; Organic Anion Transporter Polypeptide (OATP) family;; Sugar (and other) transporter
PH01000028G2600	Serine carboxypeptidase
PH01000028G2610	Clp protease
PH01000028G2640	UDP-glucoronosyl and UDP-glucosyl transferase
PH01000029G0070	Cystatin domain
PH01000029G0210	EamA-like transporter family
PH01000029G0270	Cytochrome P450
PH01000029G0280	--
PH01000029G0340	--
PH01000029G0360	UDP-glucoronosyl and UDP-glucosyl transferase
PH01000029G0470	Cyclin, N-terminal domain;; Cyclin, C-terminal domain
PH01000029G0500	--
PH01000029G0520	--
PH01000029G0550	Glycosyltransferase family 20
PH01000029G0650	RNA polymerase Rpb5, C-terminal domain;; RNA polymerase Rpb5, N-terminal domain
PH01000029G0660	Tubulin/FtsZ family, GTPase domain;; Tubulin C-terminal domain
PH01000029G0710	--
PH01000029G0960	Amidohydrolase;; Amidohydrolase family;; Amidohydrolase;; Amidohydrolase family
PH01000029G0970	Seed dormancy control;; bZIP transcription factor;; Basic region leucine zipper
PH01000029G1150	VQ motif
PH01000029G1170	--
PH01000029G1280	FAD dependent oxidoreductase
PH01000029G1290	Utp11 protein;; Ribonuclease-III-like
PH01000029G1330	--
PH01000029G1340	EF hand;; EF-hand domain pair;; EF-hand domain pair;; EF-hand domain;; EF hand;; EF-hand domain;; Cytoskeletal-regulatory complex EF hand;; Uncharacterised protein family (UPF0154);; Secreted protein acidic and rich in cysteine Ca binding region;; Ca2+ insensitive EF hand
PH01000029G1610	--
PH01000029G1680	--
PH01000029G1710	--
PH01000029G1730	SAD/SRA domain;; SET domain;; Pre-SET motif
PH01000029G1740	Exostosin family
PH01000029G1950	Myb-like DNA-binding domain;; Myb-like DNA-binding domain
PH01000029G1970	--
PH01000029G1980	Late embryogenesis abundant protein
PH01000029G1990	--
PH01000029G2010	HIT domain;; Scavenger mRNA decapping enzyme C-term binding
PH01000029G2070	bZIP transcription factor;; Basic region leucine zipper
PH01000029G2160	ADP-ribosylation factor family;; Signal recognition particle receptor beta subunit;; Ras family;; Gtr1/RagA G protein conserved region;; Miro-like protein;; 50S ribosome-binding GTPase
PH01000029G2170	EAP30/Vps36 family
PH01000029G2180	--
PH01000029G2250	Putative GTPase activating protein for Arf
PH01000029G2270	Nuclear fragile X mental retardation-interacting protein 1 (NUFIP1)
PH01000029G2300	Probable lipid transfer;; Protease inhibitor/seed storage/LTP family
PH01000029G2370	Endonuclease/Exonuclease/phosphatase family
PH01000029G2380	PPR repeat family;; PPR repeat;; Pentatricopeptide repeat domain;; PPR repeat;; DYW family of nucleic acid deaminases;; Tetratricopeptide repeat
PH01000029G2390	--
PH01000029G2400	--
PH01000029G2440	--
PH01000029G2510	--
PH01000029G2540	Zn-finger in Ran binding protein and others
PH01000030G0050	Myb-like DNA-binding domain;; Myb-like DNA-binding domain
PH01000030G0070	Pathogenesis-related protein Bet v I family
PH01000030G0190	--
PH01000030G0210	WD domain, G-beta repeat;; Utp13 specific WD40 associated domain
PH01000030G0260	SNARE associated Golgi protein
PH01000030G0270	Phosphoenolpyruvate carboxykinase;; Beta-ketoacyl synthase, C-terminal domain;; GRF zinc finger
PH01000030G0390	Ubiquitin carboxyl-terminal hydrolase;; Ubiquitin carboxyl-terminal hydrolase
PH01000030G0430	--
PH01000030G0460	PLATZ transcription factor
PH01000030G0550	RNA recognition motif (a.k.a. RRM, RBD, or RNP domain);; RNA recognition motif. (a.k.a. RRM, RBD, or RNP domain);; RNA recognition motif. (a.k.a. RRM, RBD, or RNP domain)
PH01000030G0570	Helix-loop-helix DNA-binding domain
PH01000030G0670	--
PH01000030G0890	Domain of unknown function (DUF296);; AT hook motif
PH01000030G1000	U-box domain
PH01000030G1020	Glycosyl transferases group 1;; Glycosyl transferase 4-like domain;; Glycosyl transferases group 1;; Glycosyltransferase Family 4;; Glycosyl transferases group 1
PH01000030G1060	--
PH01000030G1080	ABC transporter transmembrane region;; ABC transporter;; AAA domain;; Miro-like protein;; P-loop containing region of AAA domain;; 50S ribosome-binding GTPase;; Domain of unknown function DUF87;; Type II/IV secretion system protein
PH01000030G1170	DNA replication factor Dna2;; AAA domain;; AAA domain;; Part of AAA domain;; UvrD/REP helicase N-terminal domain
PH01000030G1240	Triose-phosphate Transporter family
PH01000030G1340	Carbohydrate-binding protein of the ER;; Di-glucose binding within endoplasmic reticulum
PH01000030G1420	Protein of unknown function (DUF581)
PH01000030G1490	Protein of unknown function (DUF581)
PH01000030G1580	Protein of unknown function (DUF581)
PH01000030G1730	Phosphatidylinositol 3- and 4-kinase
PH01000030G1770	Hsp90 protein;; Histidine kinase-, DNA gyrase B-, and HSP90-like ATPase;; Histidine kinase-, DNA gyrase B-, and HSP90-like ATPase
PH01000030G1780	Helix-loop-helix DNA-binding domain
PH01000030G1800	PPR repeat;; PPR repeat family;; Pentatricopeptide repeat domain;; DYW family of nucleic acid deaminases;; PPR repeat;; Tetratricopeptide repeat
PH01000030G1920	--
PH01000030G1980	--
PH01000030G2230	Peroxidase
PH01000030G2390	Protein of unknown function (DUF3550/UPF0682)
PH01000031G0150	--
PH01000031G0250	Helix-loop-helix DNA-binding domain
PH01000031G0260	--
PH01000031G0270	U-box domain;; Armadillo/beta-catenin-like repeat
PH01000031G0300	recA bacterial DNA recombination protein;; Rad51;; KaiC
PH01000031G0310	--
PH01000031G0320	--
PH01000031G0380	AMP-binding enzyme;; AMP-binding enzyme C-terminal domain
PH01000031G0390	FAD binding domain;; FAD binding domain;; NAD(P)-binding Rossmann-like domain;; Pyridine nucleotide-disulphide oxidoreductase;; Thi4 family
PH01000031G0410	--
PH01000031G0480	ABC transporter transmembrane region;; ABC transporter;; RecF/RecN/SMC N terminal domain;; AAA domain;; P-loop containing region of AAA domain;; Miro-like protein;; 50S ribosome-binding GTPase;; Type II/IV secretion system protein
PH01000031G0500	alpha/beta hydrolase fold;; Carboxylesterase family
PH01000031G0520	POT family
PH01000031G0750	--
PH01000031G0760	NAD synthase
PH01000031G0840	ABC1 family
PH01000031G0910	RecF/RecN/SMC N terminal domain;; AAA domain;; SMC proteins Flexible Hinge Domain
PH01000031G0970	--
PH01000031G0980	--
PH01000031G1000	Response regulator receiver domain;; Myb-like DNA-binding domain
PH01000031G1170	--
PH01000031G1210	Fructose-bisphosphate aldolase class-I
PH01000031G1220	Glycosyl transferase family 21;; Glycosyl transferase family 2
PH01000031G1260	Vps53-like, N-terminal;; Protein of unknown function N-terminal domain (DUF2450)
PH01000031G1320	Protein of unknown function, DUF607
PH01000031G1370	TPR repeat;; Tetratricopeptide repeat;; Tetratricopeptide repeat;; Tetratricopeptide repeat;; Tetratricopeptide repeat;; Tetratricopeptide repeat;; Tetratricopeptide repeat;; Tetratricopeptide repeat;; Tetratricopeptide repeat;; Tetratricopeptide repeat
PH01000031G1410	Leucine rich repeat;; Leucine Rich repeats (2 copies);; Leucine Rich Repeat;; Leucine rich repeat
PH01000031G1420	jmjN domain;; Zinc-finger double domain;; JmjC domain, hydroxylase
PH01000031G1430	Papain family cysteine protease;; Cathepsin propeptide inhibitor domain (I29)
PH01000031G1690	Rab-GTPase-TBC domain
PH01000031G1740	BTB/POZ domain;; TAZ zinc finger
PH01000031G1760	CorA-like Mg2+ transporter protein
PH01000031G1840	Copine
PH01000031G1890	Late embryogenesis abundant protein
PH01000031G1960	--
PH01000031G1980	Plant protein of unknown function (DUF868)
PH01000031G2080	Protein of unknown function (DUF707)
PH01000031G2090	--
PH01000031G2110	--
PH01000031G2220	--
PH01000031G2300	--
PH01000031G2350	DEAD/DEAH box helicase;; Helicase conserved C-terminal domain
PH01000031G2360	Oligosaccharyltransferase subunit Ribophorin II
PH01000031G2370	ABC transporter;; ABC transporter transmembrane region
PH01000031G2430	--
PH01000031G2510	snRNA-activating protein of 50kDa MW C terminal
PH01000031G2530	Uncharacterized conserved protein (DUF2358)
PH01000031G2660	--
PH01000031G2680	--
PH01000032G0070	NADPH-dependent FMN reductase;; Flavodoxin;; Flavodoxin-like fold
PH01000032G0100	--
PH01000032G0330	PPR repeat family;; PPR repeat;; PPR repeat;; Pentatricopeptide repeat domain;; Tetratricopeptide repeat;; Tetratricopeptide repeat
PH01000032G0410	--
PH01000032G0530	Breast carcinoma amplified sequence 3;; WD domain, G-beta repeat
PH01000032G0550	Peroxidase
PH01000032G0680	--
PH01000032G0710	Alpha/beta hydrolase family;; Alpha/beta hydrolase family;; alpha/beta hydrolase fold
PH01000032G0720	Nuclear transport factor 2 (NTF2) domain
PH01000032G0810	Pectinesterase;; Plant invertase/pectin methylesterase inhibitor
PH01000032G0820	Pectinesterase
PH01000032G0890	Plastocyanin-like domain
PH01000032G0980	KH domain
PH01000032G1030	NB-ARC domain;; Leucine rich repeat;; Leucine Rich repeats (2 copies);; Leucine Rich Repeat;; Leucine rich repeat
PH01000032G1240	PPR repeat family;; PPR repeat;; PPR repeat;; Pentatricopeptide repeat domain;; Tetratricopeptide repeat
PH01000032G1250	Common central domain of tyrosinase
PH01000032G1300	Putative S-adenosyl-L-methionine-dependent methyltransferase
PH01000032G1340	--
PH01000032G1420	Domain of unknown function (DUF4228)
PH01000032G1450	--
PH01000032G1490	Thioredoxin-like;; AhpC/TSA family;; Thioredoxin-like domain;; Thioredoxin;; Redoxin;; SCO1/SenC
PH01000032G1530	Subtilase family;; PA domain
PH01000032G1540	Subtilase family;; Peptidase inhibitor I9;; PA domain
PH01000032G1580	--
PH01000032G1630	3-hydroxyacyl-CoA dehydrogenase, NAD binding domain;; 3-hydroxyacyl-CoA dehydrogenase, C-terminal domain;; NAD binding domain of 6-phosphogluconate dehydrogenase
PH01000032G1640	Mitochondrial PGP phosphatase
PH01000032G1740	AP2 domain
PH01000032G1860	bHLH-MYC and R2R3-MYB transcription factors N-terminal
PH01000032G1870	--
PH01000032G1990	Domain of unknown function (DUF4220);; Protein of unknown function, DUF594
PH01000032G2010	NB-ARC domain;; Leucine rich repeat;; Leucine Rich repeats (2 copies);; Leucine rich repeat;; Leucine Rich Repeat
PH01000032G2080	NB-ARC domain;; Leucine rich repeat;; Leucine Rich repeats (2 copies);; AAA domain;; Leucine Rich Repeat
PH01000032G2110	Methyladenine glycosylase
PH01000032G2150	Caspase domain
PH01000032G2590	SAP domain
PH01000032G2610	Protein of unknown function (DUF3675);; Peroxisomal membrane anchor protein (Pex14p) conserved region
PH01000032G2670	--
PH01000032G2690	Glycosyl hydrolases family 17
PH01000032G2710	Mitochondrial ribosomal protein subunit L20;; Eukaryotic mitochondrial regulator protein
PH01000033G0110	IQ calmodulin-binding motif
PH01000033G0120	Protein of unknown function (DUF4005)
PH01000033G0230	SRP19 protein
PH01000033G0270	Translation initiation factor 1A / IF-1
PH01000033G0290	--
PH01000033G0310	KH domain;; KH domain
PH01000033G0440	DTW domain
PH01000033G0730	--
PH01000033G0800	--
PH01000033G0840	rRNA processing/ribosome biogenesis
PH01000033G1420	Glycosyltransferase family 43
PH01000033G1510	--
PH01000033G1560	Protein of unknown function DUF260
PH01000033G1580	WD domain, G-beta repeat
PH01000033G1700	--
PH01000033G1790	Protein kinase domain;; Protein tyrosine kinase
PH01000033G1800	Peroxidase
PH01000033G1890	ABC transporter transmembrane region
PH01000033G1930	PPR repeat family;; Pentatricopeptide repeat domain;; PPR repeat;; PPR repeat;; Evolutionarily conserved signalling intermediate in Toll pathway
PH01000033G1960	Haloacid dehalogenase-like hydrolase;; HAD-hyrolase-like
PH01000033G1970	--
PH01000033G2090	--
PH01000033G2110	Response regulator receiver domain
PH01000033G2130	Uncharacterized conserved protein (DUF2348)
PH01000033G2170	Rab-GTPase-TBC domain
PH01000033G2190	--
PH01000033G2240	--
PH01000033G2260	PPR repeat;; PPR repeat family;; PPR repeat;; Pentatricopeptide repeat domain;; Tetratricopeptide repeat;; Tetratricopeptide repeat;; CDP-alcohol phosphatidyltransferase
PH01000033G2290	--
PH01000033G2300	--
PH01000033G2310	Glutathione S-transferase, N-terminal domain;; Glutathione S-transferase, C-terminal domain;; Glutathione S-transferase, N-terminal domain;; Glutathione S-transferase, C-terminal domain
PH01000033G2380	Glutathione S-transferase, N-terminal domain
PH01000033G2440	--
PH01000033G2450	--
PH01000034G0070	Lecithin:cholesterol acyltransferase
PH01000034G0340	AP2 domain
PH01000034G0410	--
PH01000034G0680	Protein of unknown function (DUF581)
PH01000034G0840	Armadillo/beta-catenin-like repeat;; HEAT repeats;; V-ATPase subunit H;; C2 domain;; HEAT repeat
PH01000034G0990	Ubiquitin-2 like Rad60 SUMO-like
PH01000034G1010	Protein of unknown function, DUF547;; Domain found in Dishevelled, Egl-10, and Pleckstrin (DEP);; Glutaredoxin
PH01000034G1030	mTERF
PH01000034G1040	mTERF
PH01000034G1060	--
PH01000034G1070	PPR repeat family;; PPR repeat;; Pentatricopeptide repeat domain;; PPR repeat
PH01000034G1230	mTERF
PH01000034G1320	Pyridoxal-dependent decarboxylase conserved domain;; Domain of unknown function DUF223
PH01000034G1340	mTERF
PH01000034G1380	mTERF
PH01000034G1470	Protein kinase domain;; Protein tyrosine kinase;; Reverse transcriptase (RNA-dependent DNA polymerase)
PH01000034G1480	Leucine Rich repeats (2 copies);; Leucine rich repeat N-terminal domain;; Leucine Rich Repeat
PH01000034G1730	Shikimate kinase;; AAA domain;; AAA domain;; Cytidylate kinase-like family
PH01000034G2110	TCP family transcription factor
PH01000034G2180	Development and cell death domain
PH01000035G0110	Glycosyl hydrolase family 1
PH01000035G0280	Ribosomal protein L6e;; Ribosomal protein L6, N-terminal domain
PH01000035G0290	Plant phosphoribosyltransferase C-terminal;; C2 domain
PH01000035G0350	Protein kinase domain;; Leucine Rich repeats (2 copies);; Protein tyrosine kinase;; Leucine rich repeat;; Leucine Rich Repeat;; Leucine Rich repeat;; Leucine rich repeat N-terminal domain;; Leucine rich repeat
PH01000035G0370	RNA recognition motif. (a.k.a. RRM, RBD, or RNP domain);; RNA recognition motif (a.k.a. RRM, RBD, or RNP domain);; RNA recognition motif. (a.k.a. RRM, RBD, or RNP domain)
PH01000035G0390	--
PH01000035G0470	Leucine Rich repeats (2 copies)
PH01000035G0490	Glycerophosphoryl diester phosphodiesterase family
PH01000035G0560	WRKY DNA -binding domain
PH01000035G0620	--
PH01000035G0630	--
PH01000035G0640	C2H2-type zinc finger;; C2H2-type zinc finger;; Zinc finger, C2H2 type
PH01000035G0690	--
PH01000035G0710	Ras family;; Miro-like protein;; ADP-ribosylation factor family;; 50S ribosome-binding GTPase
PH01000035G0830	Cytochrome P450
PH01000035G0990	--
PH01000035G1070	--
PH01000035G1280	Indole-3-glycerol phosphate synthase;; CAF1 family ribonuclease;; MuDR family transposase
PH01000035G1400	--
PH01000035G1510	Rix1 complex component involved in 60S ribosome maturation
PH01000035G1520	gag-polypeptide of LTR copia-type;; TLC domain;; Domain of unknown function (DUF4219);; gag-polypeptide of LTR copia-type;; gag-polypeptide of LTR copia-type
PH01000035G1530	Porphyromonas-type peptidyl-arginine deiminase
PH01000035G1640	--
PH01000035G1650	RNA dependent RNA polymerase;; PPR repeat;; PPR repeat family;; PPR repeat
PH01000035G1760	Pathogenesis-related protein Bet v I family;; Polyketide cyclase / dehydrase and lipid transport
PH01000035G1780	Acetyltransferase (GNAT) family
PH01000035G1800	PMR5 N terminal Domain;; GDSL/SGNH-like Acyl-Esterase family found in Pmr5 and Cas1p
PH01000035G1880	Peroxidase
PH01000035G1890	SAM domain (Sterile alpha motif)
PH01000035G1950	Protein of unknown function (DUF793)
PH01000035G2060	--
PH01000035G2090	POT family
PH01000035G2160	PPR repeat family;; PPR repeat;; PPR repeat;; Pentatricopeptide repeat domain;; Tetratricopeptide repeat
PH01000035G2170	RING/Ubox like zinc-binding domain;; Zinc finger, C3HC4 type (RING finger)
PH01000035G2280	Glutamine amidotransferase class-I;; Peptidase C26
PH01000035G2370	VIT family
PH01000035G2390	--
PH01000035G2440	Zein-binding
PH01000036G0080	--
PH01000036G0110	--
PH01000036G0130	--
PH01000036G0220	Glycosyl hydrolase family 79, N-terminal domain
PH01000036G0260	Monogalactosyldiacylglycerol (MGDG) synthase
PH01000036G0300	--
PH01000036G0320	--
PH01000036G0350	Vacuolar protein sorting 55
PH01000036G0470	Methyltransferase involved in Williams-Beuren syndrome;; Methyltransferase domain
PH01000036G0540	DnaJ C terminal domain
PH01000036G0620	--
PH01000036G0630	--
PH01000036G0640	--
PH01000036G0650	ATP cone domain
PH01000036G0680	Ribonucleotide reductase, barrel domain
PH01000036G0710	--
PH01000036G0740	Adaptin N terminal region;; Adaptin C-terminal domain
PH01000036G0800	O-methyltransferase
PH01000036G0860	Kelch motif;; Kelch motif;; Galactose oxidase, central domain;; Kelch motif;; Galactose oxidase, central domain
PH01000036G1110	GATA zinc finger
PH01000036G1140	ENTH domain
PH01000036G1180	von Willebrand factor type A domain;; VWA / Hh protein intein-like;; von Willebrand factor type A domain;; von Willebrand factor type A domain;; VWA domain containing CoxE-like protein;; PPR repeat;; Ring finger domain;; Zinc finger, C3HC4 type (RING finger)
PH01000036G1230	Protein kinase domain;; Protein tyrosine kinase;; Kinase-like
PH01000036G1260	Rho termination factor, N-terminal domain
PH01000036G1460	Rab-GTPase-TBC domain;; P21-Rho-binding domain
PH01000036G1480	Protein kinase domain;; ATP-binding region;; Protein tyrosine kinase
PH01000036G1560	AAA domain;; ABC transporter;; AAA ATPase domain
PH01000036G1580	GPCR-chaperone;; Ankyrin repeats (3 copies)
PH01000036G1590	--
PH01000036G1600	EXS family;; SPX domain
PH01000036G1710	PB1 domain
PH01000036G1820	eIF4-gamma/eIF5/eIF2-epsilon;; Nucleotidyl transferase;; Bacterial transferase hexapeptide (six repeats);; Hexapeptide repeat of succinyl-transferase
PH01000036G1830	Phloem protein 2
PH01000036G1850	Phloem protein 2;; F-box domain
PH01000036G1880	Phloem protein 2;; F-box domain
PH01000036G1890	--
PH01000036G1930	FAE1/Type III polyketide synthase-like protein;; 3-Oxoacyl-[acyl-carrier-protein (ACP)] synthase III C terminal;; Chalcone and stilbene synthases, C-terminal domain;; Chalcone and stilbene synthases, N-terminal domain
PH01000036G2010	WD domain, G-beta repeat;; LisH
PH01000036G2040	Fanconi anemia group F protein (FANCF)
PH01000036G2060	Ribosomal protein L14p/L23e
PH01000036G2070	Glutathione S-transferase, C-terminal domain;; Glutathione S-transferase, C-terminal domain;; Glutathione S-transferase, C-terminal domain;; Glutathione S-transferase, N-terminal domain
PH01000036G2080	Cytidylyltransferase
PH01000036G2090	Ribosomal protein L37e
PH01000036G2140	RNA recognition motif. (a.k.a. RRM, RBD, or RNP domain);; RNA recognition motif (a.k.a. RRM, RBD, or RNP domain)
PH01000036G2220	Protein tyrosine kinase;; Protein kinase domain
PH01000036G2310	GDSL-like Lipase/Acylhydrolase
PH01000037G0050	JAB1/Mov34/MPN/PAD-1 ubiquitin protease
PH01000037G0060	--
PH01000037G0130	Protein kinase domain;; Protein tyrosine kinase
PH01000037G0250	FAD binding domain;; Flavodoxin;; Oxidoreductase NAD-binding domain
PH01000037G0330	Sodium/calcium exchanger protein
PH01000037G0340	Transmembrane proteins 14C
PH01000037G0430	Peptidyl-tRNA hydrolase PTH2
PH01000037G0480	Transcription factor BRX N-terminal domain;; Golgin subfamily A member 5
PH01000037G0560	bZIP transcription factor;; Basic region leucine zipper
PH01000037G0650	Domain of unknown function (DUF3354);; Cyclic nucleotide-binding domain
PH01000037G0690	Protein of unknown function, DUF538
PH01000037G0740	SOUL heme-binding protein
PH01000037G0830	--
PH01000037G0880	--
PH01000037G1230	RNA recognition motif (a.k.a. RRM, RBD, or RNP domain);; RNA recognition motif. (a.k.a. RRM, RBD, or RNP domain);; RNA recognition motif. (a.k.a. RRM, RBD, or RNP domain);; Ataxin-2 C-terminal region
PH01000037G1240	--
PH01000037G1260	Xylanase inhibitor N-terminal
PH01000037G1270	14-3-3 protein
PH01000037G1490	Protein of unknown function (DUF688)
PH01000037G1560	ABC transporter;; AAA domain
PH01000037G2010	Dirigent-like protein
PH01000037G2080	Protein tyrosine kinase
PH01000037G2100	RNA recognition motif. (a.k.a. RRM, RBD, or RNP domain);; Hinge domain of cleavage stimulation factor subunit 2;; RNA recognition motif (a.k.a. RRM, RBD, or RNP domain);; RNA recognition motif. (a.k.a. RRM, RBD, or RNP domain);; Transcription termination and cleavage factor C-terminal
PH01000038G0030	--
PH01000038G0050	Cupin;; Cupin domain
PH01000038G0110	Protein kinase domain;; Protein tyrosine kinase
[truncated: 51,966 more rows]
