# Supplementary material for: Differential Proteome Analysis of Hybrid Bamboo (Bambusa pervariabilis × Dendrocalamopsis grandis) Under Fungal Stress (Arthrinium phaeospermum)
Source: Sci Rep. 2019 Dec 10;9:18681. doi: 10.1038/s41598-019-55229-0 (PMC6904554; doi:10.1038/s41598-019-55229-0)
Supplement: Supplementary file 1 — Supplementary Information 1 [file 41598_2019_55229_MOESM1_ESM.zip › Supplementary materials/Table S2 Differential expressed proteins annotation in GO database.xlsx]

## Sheet: bp.xls
Table S2 Differential expressed proteins annotation in biological process in GO database
maxLevel	levels	GO_Name	GO_ID	Pvalue	Pvalue_adjusted	Genes	Count	Pop_Hit	List_Total	Background_Genes	URL
7	6,7	chloroplast stroma	GO:0009570	3.43e-16	9.01e-14	PH01000011G2670|1.618939296;TSB2|1.898726748;PH01000290G0470|1.531403518;P29305|2.211106384;PH01002248G0250|1.530194115;P80826|1.588424487;PH01005469G0070|1.910034876;PH01005665G0070|1.648624898;PH01100083G0010|1.848329913;RPL9|0.575310035;RPL24|0.571074195;PH01000137G0030|0.599065468;NIR|0.650177682;CAP10A|0.501070054;RPS10|0.618594113;P29308|0.398024362;PH01001219G0020|0.611022423;PH01001303G03…	24	749	77	19988	http://www.ebi.ac.uk/QuickGO/GTerm?id=GO:0009570
6	5,6	plastid stroma	GO:0009532	6.55e-16	9.01e-14	PH01000011G2670|1.618939296;TSB2|1.898726748;PH01000290G0470|1.531403518;P29305|2.211106384;PH01002248G0250|1.530194115;P80826|1.588424487;PH01005469G0070|1.910034876;PH01005665G0070|1.648624898;PH01100083G0010|1.848329913;RPL9|0.575310035;RPL24|0.571074195;PH01000137G0030|0.599065468;NIR|0.650177682;CAP10A|0.501070054;RPS10|0.618594113;P29308|0.398024362;PH01001219G0020|0.611022423;PH01001303G03…	24	771	77	19988	http://www.ebi.ac.uk/QuickGO/GTerm?id=GO:0009532
7	6,7	chloroplast	GO:0009507	7.85e-15	7.19e-13	PH01000011G2670|1.618939296;PH01000041G1710|2.682780333;PH01000157G0430|1.585919766;CP12-2|1.799677343;TSB2|1.898726748;PH01000290G0470|1.531403518;WAXY|1.672246023;PATL3|1.665916623;BMY1|3.212227051;PH01000742G0250|1.721182159;P29305|2.211106384;PH01002248G0250|1.530194115;P80826|1.588424487;FER1|1.557846522;PH01005469G0070|1.910034876;PH01005665G0070|1.648624898;PH01100083G0010|1.848329913;PAO|…	38	2561	77	19988	http://www.ebi.ac.uk/QuickGO/GTerm?id=GO:0009507
5	4,5	plastid part	GO:0044435	2.27e-14	1.56e-12	PH01000011G2670|1.618939296;PH01000157G0430|1.585919766;TSB2|1.898726748;PH01000290G0470|1.531403518;WAXY|1.672246023;P29305|2.211106384;PH01002248G0250|1.530194115;P80826|1.588424487;PH01005469G0070|1.910034876;PH01005665G0070|1.648624898;PH01100083G0010|1.848329913;PAO|1.55076872;RPL9|0.575310035;RPL24|0.571074195;PH01000137G0030|0.599065468;NIR|0.650177682;CAP10A|0.501070054;RPS10|0.618594113;…	29	1434	77	19988	http://www.ebi.ac.uk/QuickGO/GTerm?id=GO:0044435
6	5,6	chloroplast part	GO:0044434	1.02e-13	5.62e-12	PH01000011G2670|1.618939296;PH01000157G0430|1.585919766;TSB2|1.898726748;PH01000290G0470|1.531403518;P29305|2.211106384;PH01002248G0250|1.530194115;P80826|1.588424487;PH01005469G0070|1.910034876;PH01005665G0070|1.648624898;PH01100083G0010|1.848329913;PAO|1.55076872;RPL9|0.575310035;RPL24|0.571074195;PH01000137G0030|0.599065468;NIR|0.650177682;CAP10A|0.501070054;RPS10|0.618594113;P29308|0.39802436…	28	1402	77	19988	http://www.ebi.ac.uk/QuickGO/GTerm?id=GO:0044434
2	2	extracellular region	GO:0005576	8.32e-12	3.82e-10	ASPG1|1.508196275;PATL3|1.665916623;Q43495|5.480307181;P29305|2.211106384;P80826|1.588424487;PER70|2.036694586;P50477|1.572109245;Sb03g046810|1.723109056;Os09g0442300|1.930133039;CCP1|1.634896552;LAC25|1.763531683;CATHB2|1.915507292;PH01000052G1130|0.441589629;PH01000137G0030|0.599065468;LPD1|0.565966308;NIR|0.650177682;PH01001303G0370|0.653209586;Q02066|0.592333828;AGT1|0.595658203	19	682	77	19988	http://www.ebi.ac.uk/QuickGO/GTerm?id=GO:0005576
7	6,7	chloroplast envelope	GO:0009941	1.16e-09	4.56e-08	PH01000157G0430|1.585919766;P29305|2.211106384;P80826|1.588424487;PH01100083G0010|1.848329913;PAO|1.55076872;RPL9|0.575310035;RPL24|0.571074195;PH01000137G0030|0.599065468;CAP10A|0.501070054;P29308|0.398024362;PH01001219G0020|0.611022423;PH01001303G0370|0.653209586;TIM22-3|0.628426122;Q02066|0.592333828;PH01001720G0230|0.649297598;RPS17|0.665658337;PSRP2|0.627572934	17	706	77	19988	http://www.ebi.ac.uk/QuickGO/GTerm?id=GO:0009941
6	5,6	plastid envelope	GO:0009526	2.22e-09	7.62e-08	PH01000157G0430|1.585919766;P29305|2.211106384;P80826|1.588424487;PH01100083G0010|1.848329913;PAO|1.55076872;RPL9|0.575310035;RPL24|0.571074195;PH01000137G0030|0.599065468;CAP10A|0.501070054;P29308|0.398024362;PH01001219G0020|0.611022423;PH01001303G0370|0.653209586;TIM22-3|0.628426122;Q02066|0.592333828;PH01001720G0230|0.649297598;RPS17|0.665658337;PSRP2|0.627572934	17	737	77	19988	http://www.ebi.ac.uk/QuickGO/GTerm?id=GO:0009526
4	4	thylakoid	GO:0009579	1.68e-08	5.14e-07	PH01000157G0430|1.585919766;P29305|2.211106384;P80826|1.588424487;PH01100083G0010|1.848329913;PAO|1.55076872;PH01000137G0030|0.599065468;CAP10A|0.501070054;P29308|0.398024362;PH01001219G0020|0.611022423;Q02066|0.592333828;PH01001720G0230|0.649297598;RPS17|0.665658337;PSRP2|0.627572934;PH01004347G0010|0.641820982	14	541	77	19988	http://www.ebi.ac.uk/QuickGO/GTerm?id=GO:0009579
3	3	apoplast	GO:0048046	3.19e-08	8.78e-07	ASPG1|1.508196275;PATL3|1.665916623;P29305|2.211106384;P80826|1.588424487;P50477|1.572109245;LAC25|1.763531683;PH01000137G0030|0.599065468;LPD1|0.565966308;NIR|0.650177682;PH01001303G0370|0.653209586;Q02066|0.592333828;AGT1|0.595658203	12	392	77	19988	http://www.ebi.ac.uk/QuickGO/GTerm?id=GO:0048046
6	6	chloroplast thylakoid	GO:0009534	7.15e-08	1.64e-06	PH01000157G0430|1.585919766;P29305|2.211106384;P80826|1.588424487;PH01100083G0010|1.848329913;PAO|1.55076872;PH01000137G0030|0.599065468;CAP10A|0.501070054;P29308|0.398024362;Q02066|0.592333828;PH01001720G0230|0.649297598;RPS17|0.665658337;PSRP2|0.627572934	12	422	77	19988	http://www.ebi.ac.uk/QuickGO/GTerm?id=GO:0009534
5	5	plastid thylakoid	GO:0031976	7.15e-08	1.64e-06	PH01000157G0430|1.585919766;P29305|2.211106384;P80826|1.588424487;PH01100083G0010|1.848329913;PAO|1.55076872;PH01000137G0030|0.599065468;CAP10A|0.501070054;P29308|0.398024362;Q02066|0.592333828;PH01001720G0230|0.649297598;RPS17|0.665658337;PSRP2|0.627572934	12	422	77	19988	http://www.ebi.ac.uk/QuickGO/GTerm?id=GO:0031976
5	4,5	organelle envelope	GO:0031967	9.29e-08	1.93e-06	PH01000157G0430|1.585919766;P29305|2.211106384;P80826|1.588424487;PH01100083G0010|1.848329913;PAO|1.55076872;RPL9|0.575310035;RPL24|0.571074195;PH01000137G0030|0.599065468;LPD1|0.565966308;CAP10A|0.501070054;P29308|0.398024362;PH01001219G0020|0.611022423;PH01001303G0370|0.653209586;TIM22-3|0.628426122;Q02066|0.592333828;PH01001720G0230|0.649297598;RPS17|0.665658337;PSRP2|0.627572934	18	1071	77	19988	http://www.ebi.ac.uk/QuickGO/GTerm?id=GO:0031967
3	3	envelope	GO:0031975	9.83e-08	1.93e-06	PH01000157G0430|1.585919766;P29305|2.211106384;P80826|1.588424487;PH01100083G0010|1.848329913;PAO|1.55076872;RPL9|0.575310035;RPL24|0.571074195;PH01000137G0030|0.599065468;LPD1|0.565966308;CAP10A|0.501070054;P29308|0.398024362;PH01001219G0020|0.611022423;PH01001303G0370|0.653209586;TIM22-3|0.628426122;Q02066|0.592333828;PH01001720G0230|0.649297598;RPS17|0.665658337;PSRP2|0.627572934	18	1075	77	19988	http://www.ebi.ac.uk/QuickGO/GTerm?id=GO:0031975
6	5,6	plastid	GO:0009536	1.14e-07	2.08e-06	PH01000011G2670|1.618939296;PH01000041G1710|2.682780333;PH01000157G0430|1.585919766;SD25|1.609550724;CP12-2|1.799677343;CSY2|1.614675989;TSB2|1.898726748;PH01000290G0470|1.531403518;WAXY|1.672246023;PATL3|1.665916623;BMY1|3.212227051;PH01000742G0250|1.721182159;Q43495|5.480307181;P29305|2.211106384;PH01002248G0250|1.530194115;P80826|1.588424487;FER1|1.557846522;P50477|1.572109245;PH01005469G0070|…	45	5891	77	19988	http://www.ebi.ac.uk/QuickGO/GTerm?id=GO:0009536
4	3,4	intracellular organelle part	GO:0044446	9.17e-07	1.54e-05	PH01000011G2670|1.618939296;P80089|1.874184585;PH01000157G0430|1.585919766;TSB2|1.898726748;PH01000290G0470|1.531403518;WAXY|1.672246023;Q43495|5.480307181;PH01001498G0080|1.765636566;P29305|2.211106384;PH01002248G0250|1.530194115;P80826|1.588424487;P50477|1.572109245;PH01005469G0070|1.910034876;PH01005665G0070|1.648624898;PH01100083G0010|1.848329913;PAO|1.55076872;RPL29|1.754881288;RPL9|0.575310…	36	4340	77	19988	http://www.ebi.ac.uk/QuickGO/GTerm?id=GO:0044446
2	2	organelle part	GO:0044422	9.49e-07	1.54e-05	PH01000011G2670|1.618939296;P80089|1.874184585;PH01000157G0430|1.585919766;TSB2|1.898726748;PH01000290G0470|1.531403518;WAXY|1.672246023;Q43495|5.480307181;PH01001498G0080|1.765636566;P29305|2.211106384;PH01002248G0250|1.530194115;P80826|1.588424487;P50477|1.572109245;PH01005469G0070|1.910034876;PH01005665G0070|1.648624898;PH01100083G0010|1.848329913;PAO|1.55076872;RPL29|1.754881288;RPL9|0.575310…	36	4346	77	19988	http://www.ebi.ac.uk/QuickGO/GTerm?id=GO:0044422
5	4,5	cytoplasmic part	GO:0044444	1.53e-06	2.34e-05	PH01000011G2670|1.618939296;PH01000041G1710|2.682780333;ASPG1|1.508196275;P80089|1.874184585;UXS6|1.750945746;PH01000157G0430|1.585919766;SD25|1.609550724;CP12-2|1.799677343;CSY2|1.614675989;TSB2|1.898726748;PH01000290G0470|1.531403518;WAXY|1.672246023;At1g62810|1.982103184;PATL3|1.665916623;BMY1|3.212227051;PH01000742G0250|1.721182159;Q43495|5.480307181;CYP-3|1.570124782;PH01000898G0600|1.965363…	70	13542	77	19988	http://www.ebi.ac.uk/QuickGO/GTerm?id=GO:0044444
4	4	cytoplasm	GO:0005737	1.78e-06	2.57e-05	PH01000011G2670|1.618939296;PH01000041G1710|2.682780333;ASPG1|1.508196275;P80089|1.874184585;PH01000121G1130|1.598740941;UXS6|1.750945746;PH01000157G0430|1.585919766;SD25|1.609550724;CP12-2|1.799677343;CSY2|1.614675989;TSB2|1.898726748;PH01000290G0470|1.531403518;WAXY|1.672246023;At1g62810|1.982103184;PATL3|1.665916623;BMY1|3.212227051;PH01000742G0250|1.721182159;Q43495|5.480307181;CYP-3|1.570124…	72	14350	77	19988	http://www.ebi.ac.uk/QuickGO/GTerm?id=GO:0005737
5	4,5	cell wall	GO:0005618	2.73e-06	3.69e-05	ASPG1|1.508196275;P80089|1.874184585;Q43495|5.480307181;P29305|2.211106384;P80826|1.588424487;P50477|1.572109245;Sb03g046810|1.723109056;AGAL3|1.680262439;PH01000052G1130|0.441589629;PH01000071G1780|0.58635762;PH01000137G0030|0.599065468;Q02066|0.592333828;PH01002342G0040|0.616356462	13	706	77	19988	http://www.ebi.ac.uk/QuickGO/GTerm?id=GO:0005618
4	3,4	external encapsulating structure	GO:0030312	2.82e-06	3.69e-05	ASPG1|1.508196275;P80089|1.874184585;Q43495|5.480307181;P29305|2.211106384;P80826|1.588424487;P50477|1.572109245;Sb03g046810|1.723109056;AGAL3|1.680262439;PH01000052G1130|0.441589629;PH01000071G1780|0.58635762;PH01000137G0030|0.599065468;Q02066|0.592333828;PH01002342G0040|0.616356462	13	708	77	19988	http://www.ebi.ac.uk/QuickGO/GTerm?id=GO:0030312
6	6	chloroplast thylakoid membrane	GO:0009535	7.04e-06	8.42e-05	P29305|2.211106384;P80826|1.588424487;PH01100083G0010|1.848329913;PH01000137G0030|0.599065468;CAP10A|0.501070054;P29308|0.398024362;Q02066|0.592333828;PH01001720G0230|0.649297598;PSRP2|0.627572934	9	345	77	19988	http://www.ebi.ac.uk/QuickGO/GTerm?id=GO:0009535
5	5	plastid thylakoid membrane	GO:0055035	7.04e-06	8.42e-05	P29305|2.211106384;P80826|1.588424487;PH01100083G0010|1.848329913;PH01000137G0030|0.599065468;CAP10A|0.501070054;P29308|0.398024362;Q02066|0.592333828;PH01001720G0230|0.649297598;PSRP2|0.627572934	9	345	77	19988	http://www.ebi.ac.uk/QuickGO/GTerm?id=GO:0055035
8	6,7,8	plastoglobule	GO:0010287	1.04e-05	0.000119	P29305|2.211106384;P80826|1.588424487;PH01100083G0010|1.848329913;CAP10A|0.501070054;P29308|0.398024362	5	75	77	19988	http://www.ebi.ac.uk/QuickGO/GTerm?id=GO:0010287
5	4,5	photosystem	GO:0009521	1.11e-05	0.000122	P29305|2.211106384;P80826|1.588424487;CAP10A|0.501070054;P29308|0.398024362;Q02066|0.592333828	5	76	77	19988	http://www.ebi.ac.uk/QuickGO/GTerm?id=GO:0009521
6	5,6	plant-type cell wall	GO:0009505	1.22e-05	0.000129	ASPG1|1.508196275;Q43495|5.480307181;P80826|1.588424487;P50477|1.572109245;Sb03g046810|1.723109056;AGAL3|1.680262439;PH01000052G1130|0.441589629;PH01000071G1780|0.58635762	8	280	77	19988	http://www.ebi.ac.uk/QuickGO/GTerm?id=GO:0009505
4	4	thylakoid membrane	GO:0042651	1.31e-05	0.000129	P29305|2.211106384;P80826|1.588424487;PH01100083G0010|1.848329913;PH01000137G0030|0.599065468;CAP10A|0.501070054;P29308|0.398024362;Q02066|0.592333828;PH01001720G0230|0.649297598;PSRP2|0.627572934	9	373	77	19988	http://www.ebi.ac.uk/QuickGO/GTerm?id=GO:0042651
6	5,6	ribosome	GO:0005840	1.33e-05	0.000129	P80826|1.588424487;RPL29|1.754881288;RPL9|0.575310035;RPL24|0.571074195;PH01000137G0030|0.599065468;RPS10|0.618594113;Q02066|0.592333828;RPS17|0.665658337;PSRP2|0.627572934;rps4|0.651115549	10	473	77	19988	http://www.ebi.ac.uk/QuickGO/GTerm?id=GO:0005840
7	6,7	lytic vacuole	GO:0000323	1.36e-05	0.000129	P80089|1.874184585;Os09g0442300|1.930133039;CCP1|1.634896552;CATHB2|1.915507292	4	38	77	19988	http://www.ebi.ac.uk/QuickGO/GTerm?id=GO:0000323
3	3	photosynthetic membrane	GO:0034357	1.46e-05	0.000134	P29305|2.211106384;P80826|1.588424487;PH01100083G0010|1.848329913;PH01000137G0030|0.599065468;CAP10A|0.501070054;P29308|0.398024362;Q02066|0.592333828;PH01001720G0230|0.649297598;PSRP2|0.627572934	9	378	77	19988	http://www.ebi.ac.uk/QuickGO/GTerm?id=GO:0034357
5	4,5	thylakoid part	GO:0044436	2.72e-05	0.000241	P29305|2.211106384;P80826|1.588424487;PH01100083G0010|1.848329913;PH01000137G0030|0.599065468;CAP10A|0.501070054;P29308|0.398024362;Q02066|0.592333828;PH01001720G0230|0.649297598;PSRP2|0.627572934	9	409	77	19988	http://www.ebi.ac.uk/QuickGO/GTerm?id=GO:0044436
5	4,5	organelle subcompartment	GO:0031984	3.18e-05	0.000273	PH01000157G0430|1.585919766;Q43495|5.480307181;P29305|2.211106384;P80826|1.588424487;P50477|1.572109245;PH01100083G0010|1.848329913;PAO|1.55076872;PH01000137G0030|0.599065468;CAP10A|0.501070054;P29308|0.398024362;Q02066|0.592333828;PH01001720G0230|0.649297598;RPS17|0.665658337;PSRP2|0.627572934	14	1023	77	19988	http://www.ebi.ac.uk/QuickGO/GTerm?id=GO:0031984
5	4,5	ribosomal subunit	GO:0044391	3.49e-05	0.000291	P80826|1.588424487;RPL29|1.754881288;RPL9|0.575310035;RPL24|0.571074195;RPS10|0.618594113;RPS17|0.665658337;rps4|0.651115549	7	236	77	19988	http://www.ebi.ac.uk/QuickGO/GTerm?id=GO:0044391
5	4,5	photosystem II antenna complex	GO:0009783	4.38e-05	0.000355	CAP10A|0.501070054;P29308|0.398024362	2	3	77	19988	http://www.ebi.ac.uk/QuickGO/GTerm?id=GO:0009783
6	5,6	vacuole	GO:0005773	5.26e-05	0.000414	P80089|1.874184585;At1g62810|1.982103184;PATL3|1.665916623;CYP-3|1.570124782;PH01001498G0080|1.765636566;P29305|2.211106384;P80826|1.588424487;P50477|1.572109245;Sb03g046810|1.723109056;Os09g0442300|1.930133039;CCP1|1.634896552;CATHB2|1.915507292;Q02066|0.592333828	13	933	77	19988	http://www.ebi.ac.uk/QuickGO/GTerm?id=GO:0005773
6	5,6	photosystem II	GO:0009523	5.56e-05	0.000425	P29305|2.211106384;P80826|1.588424487;CAP10A|0.501070054;P29308|0.398024362	4	54	77	19988	http://www.ebi.ac.uk/QuickGO/GTerm?id=GO:0009523
5	5	membrane-bounded vesicle	GO:0031988	5.88e-05	0.000426	ASPG1|1.508196275;P80089|1.874184585;UXS6|1.750945746;SD25|1.609550724;At1g62810|1.982103184;Q43495|5.480307181;PH01000898G0600|1.965363594;tlp|1.551620328;Zlp|1.673995861;P29305|2.211106384;CYP72A15|2.085602899;P80826|1.588424487;PER70|2.036694586;ASP1|1.721142225;P50477|1.572109245;Sb03g046810|1.723109056;CCP1|1.634896552;At1g74360|1.524451415;PH01000052G1130|0.441589629;PH01000071G1780|0.58635…	23	2550	77	19988	http://www.ebi.ac.uk/QuickGO/GTerm?id=GO:0031988
5	5	cytoplasmic, membrane-bounded vesicle	GO:0016023	5.88e-05	0.000426	ASPG1|1.508196275;P80089|1.874184585;UXS6|1.750945746;SD25|1.609550724;At1g62810|1.982103184;Q43495|5.480307181;PH01000898G0600|1.965363594;tlp|1.551620328;Zlp|1.673995861;P29305|2.211106384;CYP72A15|2.085602899;P80826|1.588424487;PER70|2.036694586;ASP1|1.721142225;P50477|1.572109245;Sb03g046810|1.723109056;CCP1|1.634896552;At1g74360|1.524451415;PH01000052G1130|0.441589629;PH01000071G1780|0.58635…	23	2550	77	19988	http://www.ebi.ac.uk/QuickGO/GTerm?id=GO:0016023
8	7,8	lysosome	GO:0005764	8.03e-05	0.000566	Os09g0442300|1.930133039;CCP1|1.634896552;CATHB2|1.915507292	3	22	77	19988	http://www.ebi.ac.uk/QuickGO/GTerm?id=GO:0005764
8	6,7,8	cytosolic ribosome	GO:0022626	9.35e-05	0.000643	P80826|1.588424487;RPL29|1.754881288;RPL9|0.575310035;RPL24|0.571074195;PH01000137G0030|0.599065468;Q02066|0.592333828;RPS17|0.665658337	7	276	77	19988	http://www.ebi.ac.uk/QuickGO/GTerm?id=GO:0022626
5	4,5	intracellular membrane-bounded organelle	GO:0043231	0.000128	0.000859	PH01000011G2670|1.618939296;PH01000041G1710|2.682780333;ASPG1|1.508196275;P80089|1.874184585;PH01000121G1130|1.598740941;UXS6|1.750945746;PH01000157G0430|1.585919766;SD25|1.609550724;CP12-2|1.799677343;CSY2|1.614675989;TSB2|1.898726748;PH01000290G0470|1.531403518;WAXY|1.672246023;At1g62810|1.982103184;PATL3|1.665916623;BMY1|3.212227051;PH01000742G0250|1.721182159;Q43495|5.480307181;CYP-3|1.570124…	71	15060	77	19988	http://www.ebi.ac.uk/QuickGO/GTerm?id=GO:0043231
3	3	membrane-bounded organelle	GO:0043227	0.000159	0.00104	PH01000011G2670|1.618939296;PH01000041G1710|2.682780333;ASPG1|1.508196275;P80089|1.874184585;PH01000121G1130|1.598740941;UXS6|1.750945746;PH01000157G0430|1.585919766;SD25|1.609550724;CP12-2|1.799677343;CSY2|1.614675989;TSB2|1.898726748;PH01000290G0470|1.531403518;WAXY|1.672246023;At1g62810|1.982103184;PATL3|1.665916623;BMY1|3.212227051;PH01000742G0250|1.721182159;Q43495|5.480307181;CYP-3|1.570124…	71	15121	77	19988	http://www.ebi.ac.uk/QuickGO/GTerm?id=GO:0043227
7	5,6,7	cytosolic part	GO:0044445	0.000181	0.00115	P80826|1.588424487;RPL29|1.754881288;RPL9|0.575310035;RPL24|0.571074195;PH01000137G0030|0.599065468;Q02066|0.592333828;RPS17|0.665658337	7	307	77	19988	http://www.ebi.ac.uk/QuickGO/GTerm?id=GO:0044445
8	4,7,8	plastid ribosome	GO:0009547	0.000218	0.00136	RPL9|0.575310035;RPS17|0.665658337	2	6	77	19988	http://www.ebi.ac.uk/QuickGO/GTerm?id=GO:0009547
4	4	intracellular ribonucleoprotein complex	GO:0030529	0.000234	0.0014	Q43495|5.480307181;P80826|1.588424487;RPL29|1.754881288;RPL9|0.575310035;RPL24|0.571074195;PH01000137G0030|0.599065468;RPS10|0.618594113;Q02066|0.592333828;RPS17|0.665658337;PSRP2|0.627572934;rps4|0.651115549	11	799	77	19988	http://www.ebi.ac.uk/QuickGO/GTerm?id=GO:0030529
3	3	ribonucleoprotein complex	GO:1990904	0.000234	0.0014	Q43495|5.480307181;P80826|1.588424487;RPL29|1.754881288;RPL9|0.575310035;RPL24|0.571074195;PH01000137G0030|0.599065468;RPS10|0.618594113;Q02066|0.592333828;RPS17|0.665658337;PSRP2|0.627572934;rps4|0.651115549	11	799	77	19988	http://www.ebi.ac.uk/QuickGO/GTerm?id=GO:1990904
3	3	extracellular space	GO:0005615	0.000276	0.00161	Os09g0442300|1.930133039;CCP1|1.634896552;CATHB2|1.915507292	3	33	77	19988	http://www.ebi.ac.uk/QuickGO/GTerm?id=GO:0005615
4	4	intracellular vesicle	GO:0097708	0.000292	0.00164	ASPG1|1.508196275;P80089|1.874184585;UXS6|1.750945746;SD25|1.609550724;At1g62810|1.982103184;Q43495|5.480307181;PH01000898G0600|1.965363594;tlp|1.551620328;Zlp|1.673995861;P29305|2.211106384;CYP72A15|2.085602899;P80826|1.588424487;PER70|2.036694586;ASP1|1.721142225;P50477|1.572109245;Sb03g046810|1.723109056;CCP1|1.634896552;At1g74360|1.524451415;PH01000052G1130|0.441589629;PH01000071G1780|0.58635…	23	2832	77	19988	http://www.ebi.ac.uk/QuickGO/GTerm?id=GO:0097708
6	5,6	cytoplasmic vesicle	GO:0031410	0.000292	0.00164	ASPG1|1.508196275;P80089|1.874184585;UXS6|1.750945746;SD25|1.609550724;At1g62810|1.982103184;Q43495|5.480307181;PH01000898G0600|1.965363594;tlp|1.551620328;Zlp|1.673995861;P29305|2.211106384;CYP72A15|2.085602899;P80826|1.588424487;PER70|2.036694586;ASP1|1.721142225;P50477|1.572109245;Sb03g046810|1.723109056;CCP1|1.634896552;At1g74360|1.524451415;PH01000052G1130|0.441589629;PH01000071G1780|0.58635…	23	2832	77	19988	http://www.ebi.ac.uk/QuickGO/GTerm?id=GO:0031410
4	4	vesicle	GO:0031982	0.000301	0.00165	ASPG1|1.508196275;P80089|1.874184585;UXS6|1.750945746;SD25|1.609550724;At1g62810|1.982103184;Q43495|5.480307181;PH01000898G0600|1.965363594;tlp|1.551620328;Zlp|1.673995861;P29305|2.211106384;CYP72A15|2.085602899;P80826|1.588424487;PER70|2.036694586;ASP1|1.721142225;P50477|1.572109245;Sb03g046810|1.723109056;CCP1|1.634896552;At1g74360|1.524451415;PH01000052G1130|0.441589629;PH01000071G1780|0.58635…	23	2838	77	19988	http://www.ebi.ac.uk/QuickGO/GTerm?id=GO:0031982
6	5,6	small ribosomal subunit	GO:0015935	0.000325	0.00175	P80826|1.588424487;RPS10|0.618594113;RPS17|0.665658337;rps4|0.651115549	4	85	77	19988	http://www.ebi.ac.uk/QuickGO/GTerm?id=GO:0015935
4	3,4	intracellular organelle	GO:0043229	0.000607	0.00321	PH01000011G2670|1.618939296;PH01000041G1710|2.682780333;ASPG1|1.508196275;P80089|1.874184585;PH01000121G1130|1.598740941;UXS6|1.750945746;PH01000157G0430|1.585919766;SD25|1.609550724;CP12-2|1.799677343;CSY2|1.614675989;TSB2|1.898726748;PH01000290G0470|1.531403518;WAXY|1.672246023;At1g62810|1.982103184;PATL3|1.665916623;BMY1|3.212227051;PH01000742G0250|1.721182159;Q43495|5.480307181;CYP-3|1.570124…	71	15509	77	19988	http://www.ebi.ac.uk/QuickGO/GTerm?id=GO:0043229
2	2	organelle	GO:0043226	0.00068	0.00353	PH01000011G2670|1.618939296;PH01000041G1710|2.682780333;ASPG1|1.508196275;P80089|1.874184585;PH01000121G1130|1.598740941;UXS6|1.750945746;PH01000157G0430|1.585919766;SD25|1.609550724;CP12-2|1.799677343;CSY2|1.614675989;TSB2|1.898726748;PH01000290G0470|1.531403518;WAXY|1.672246023;At1g62810|1.982103184;PATL3|1.665916623;BMY1|3.212227051;PH01000742G0250|1.721182159;Q43495|5.480307181;CYP-3|1.570124…	71	15543	77	19988	http://www.ebi.ac.uk/QuickGO/GTerm?id=GO:0043226
2	2	extracellular region part	GO:0044421	0.000946	0.00477	Os09g0442300|1.930133039;CCP1|1.634896552;CATHB2|1.915507292	3	50	77	19988	http://www.ebi.ac.uk/QuickGO/GTerm?id=GO:0044421
7	6,7	cytosolic large ribosomal subunit	GO:0022625	0.000954	0.00477	P80826|1.588424487;RPL29|1.754881288;RPL9|0.575310035;RPL24|0.571074195	4	113	77	19988	http://www.ebi.ac.uk/QuickGO/GTerm?id=GO:0022625
3	3	cell periphery	GO:0071944	0.00192	0.00943	ASPG1|1.508196275;P80089|1.874184585;PH01000101G0680|3.040635166;UXS6|1.750945746;SD25|1.609550724;PATL3|1.665916623;Q43495|5.480307181;P29305|2.211106384;P80826|1.588424487;P50477|1.572109245;Sb03g046810|1.723109056;AGAL3|1.680262439;CCP1|1.634896552;PH01000052G1130|0.441589629;PH01000071G1780|0.58635762;RPL24|0.571074195;PH01000137G0030|0.599065468;At4g12770|0.59063367;Q02066|0.592333828;PH0100…	23	3236	77	19988	http://www.ebi.ac.uk/QuickGO/GTerm?id=GO:0071944
3	3	intracellular part	GO:0044424	0.0026	0.0125	PH01000011G2670|1.618939296;PH01000041G1710|2.682780333;ASPG1|1.508196275;P80089|1.874184585;PH01000121G1130|1.598740941;UXS6|1.750945746;PH01000157G0430|1.585919766;SD25|1.609550724;CP12-2|1.799677343;CSY2|1.614675989;TSB2|1.898726748;PH01000290G0470|1.531403518;WAXY|1.672246023;At1g62810|1.982103184;PATL3|1.665916623;BMY1|3.212227051;PH01000742G0250|1.721182159;Q43495|5.480307181;CYP-3|1.570124…	73	16697	77	19988	http://www.ebi.ac.uk/QuickGO/GTerm?id=GO:0044424
6	5,6	large ribosomal subunit	GO:0015934	0.00283	0.0134	P80826|1.588424487;RPL29|1.754881288;RPL9|0.575310035;RPL24|0.571074195	4	152	77	19988	http://www.ebi.ac.uk/QuickGO/GTerm?id=GO:0015934
4	3,4	membrane protein complex	GO:0098796	0.0036	0.0168	Q43495|5.480307181;P29305|2.211106384;P80826|1.588424487;LPD1|0.565966308;CAP10A|0.501070054;P29308|0.398024362;Q02066|0.592333828	7	513	77	19988	http://www.ebi.ac.uk/QuickGO/GTerm?id=GO:0098796
9	7,8,9	interchromatin granule	GO:0035061	0.00385	0.0177	P80826|1.588424487	1	1	77	19988	http://www.ebi.ac.uk/QuickGO/GTerm?id=GO:0035061
7	3,6,7	organellar ribosome	GO:0000313	0.00483	0.0218	RPL9|0.575310035;RPS17|0.665658337	2	27	77	19988	http://www.ebi.ac.uk/QuickGO/GTerm?id=GO:0000313
3	3	intracellular	GO:0005622	0.00517	0.0229	PH01000011G2670|1.618939296;PH01000041G1710|2.682780333;ASPG1|1.508196275;P80089|1.874184585;PH01000121G1130|1.598740941;UXS6|1.750945746;PH01000157G0430|1.585919766;SD25|1.609550724;CP12-2|1.799677343;CSY2|1.614675989;TSB2|1.898726748;PH01000290G0470|1.531403518;WAXY|1.672246023;At1g62810|1.982103184;PATL3|1.665916623;BMY1|3.212227051;PH01000742G0250|1.721182159;Q43495|5.480307181;CYP-3|1.570124…	73	16911	77	19988	http://www.ebi.ac.uk/QuickGO/GTerm?id=GO:0005622
6	5,6	endoplasmic reticulum lumen	GO:0005788	0.00556	0.0243	P29305|2.211106384;P80826|1.588424487	2	29	77	19988	http://www.ebi.ac.uk/QuickGO/GTerm?id=GO:0005788
6	5,6	photosystem I	GO:0009522	0.00716	0.0308	P29305|2.211106384;Q02066|0.592333828	2	33	77	19988	http://www.ebi.ac.uk/QuickGO/GTerm?id=GO:0009522
8	4,6,7,8	ribonucleoside-diphosphate reductase complex	GO:0005971	0.00769	0.0318	P80826|1.588424487	1	2	77	19988	http://www.ebi.ac.uk/QuickGO/GTerm?id=GO:0005971
5	4,5	ESCRT III complex	GO:0000815	0.00769	0.0318	P80826|1.588424487	1	2	77	19988	http://www.ebi.ac.uk/QuickGO/GTerm?id=GO:0000815
2	2	cell part	GO:0044464	0.00774	0.0318	PH01000011G2670|1.618939296;PH01000041G1710|2.682780333;ASPG1|1.508196275;P80089|1.874184585;PH01000101G0680|3.040635166;PH01000121G1130|1.598740941;UXS6|1.750945746;PH01000157G0430|1.585919766;SD25|1.609550724;CP12-2|1.799677343;CSY2|1.614675989;TSB2|1.898726748;PH01000290G0470|1.531403518;WAXY|1.672246023;At1g62810|1.982103184;PATL3|1.665916623;BMY1|3.212227051;PH01000742G0250|1.721182159;Q4349…	75	17822	77	19988	http://www.ebi.ac.uk/QuickGO/GTerm?id=GO:0044464
2	2	cell	GO:0005623	0.00795	0.0322	PH01000011G2670|1.618939296;PH01000041G1710|2.682780333;ASPG1|1.508196275;P80089|1.874184585;PH01000101G0680|3.040635166;PH01000121G1130|1.598740941;UXS6|1.750945746;PH01000157G0430|1.585919766;SD25|1.609550724;CP12-2|1.799677343;CSY2|1.614675989;TSB2|1.898726748;PH01000290G0470|1.531403518;WAXY|1.672246023;At1g62810|1.982103184;PATL3|1.665916623;BMY1|3.212227051;PH01000742G0250|1.721182159;Q4349…	75	17830	77	19988	http://www.ebi.ac.uk/QuickGO/GTerm?id=GO:0005623
4	4	CAAX-protein geranylgeranyltransferase complex	GO:0005953	0.0115	0.0427	FTA|1.509636399	1	3	77	19988	http://www.ebi.ac.uk/QuickGO/GTerm?id=GO:0005953
8	5,7,8	plastid large ribosomal subunit	GO:0000311	0.0115	0.0427	RPL9|0.575310035	1	3	77	19988	http://www.ebi.ac.uk/QuickGO/GTerm?id=GO:0000311
6	5,6	protein farnesyltransferase complex	GO:0005965	0.0115	0.0427	FTA|1.509636399	1	3	77	19988	http://www.ebi.ac.uk/QuickGO/GTerm?id=GO:0005965
6	4,5,6	extrinsic component of endoplasmic reticulum membrane	GO:0042406	0.0115	0.0427	P80826|1.588424487	1	3	77	19988	http://www.ebi.ac.uk/QuickGO/GTerm?id=GO:0042406
9	5,8,9	plastid small ribosomal subunit	GO:0000312	0.0115	0.0427	RPS17|0.665658337	1	3	77	19988	http://www.ebi.ac.uk/QuickGO/GTerm?id=GO:0000312
8	6,7,8	amyloplast starch grain	GO:0009568	0.0115	0.0427	WAXY|1.672246023	1	3	77	19988	http://www.ebi.ac.uk/QuickGO/GTerm?id=GO:0009568
2	2	cell junction	GO:0030054	0.0121	0.0427	PH01000101G0680|3.040635166;Q43495|5.480307181;P29305|2.211106384;P80826|1.588424487;Q02066|0.592333828	5	356	77	19988	http://www.ebi.ac.uk/QuickGO/GTerm?id=GO:0030054
3	3	plasmodesma	GO:0009506	0.0121	0.0427	PH01000101G0680|3.040635166;Q43495|5.480307181;P29305|2.211106384;P80826|1.588424487;Q02066|0.592333828	5	356	77	19988	http://www.ebi.ac.uk/QuickGO/GTerm?id=GO:0009506
3	3	cell-cell junction	GO:0005911	0.0121	0.0427	PH01000101G0680|3.040635166;Q43495|5.480307181;P29305|2.211106384;P80826|1.588424487;Q02066|0.592333828	5	356	77	19988	http://www.ebi.ac.uk/QuickGO/GTerm?id=GO:0005911
2	2	symplast	GO:0055044	0.0121	0.0427	PH01000101G0680|3.040635166;Q43495|5.480307181;P29305|2.211106384;P80826|1.588424487;Q02066|0.592333828	5	356	77	19988	http://www.ebi.ac.uk/QuickGO/GTerm?id=GO:0055044
5	4,5	vacuolar membrane	GO:0005774	0.0124	0.0431	P80089|1.874184585;PH01001498G0080|1.765636566;P29305|2.211106384;P80826|1.588424487;Q02066|0.592333828	5	358	77	19988	http://www.ebi.ac.uk/QuickGO/GTerm?id=GO:0005774
7	4,5,6,7	vacuolar part	GO:0044437	0.0134	0.0459	P80089|1.874184585;PH01001498G0080|1.765636566;P29305|2.211106384;P80826|1.588424487;Q02066|0.592333828	5	365	77	19988	http://www.ebi.ac.uk/QuickGO/GTerm?id=GO:0044437
6	5,6	cytosol	GO:0005829	0.0142	0.0481	PH01000011G2670|1.618939296;PH01000290G0470|1.531403518;P29305|2.211106384;PH01002248G0250|1.530194115;P80826|1.588424487;RPL29|1.754881288;RPL9|0.575310035;RPL24|0.571074195;PH01000137G0030|0.599065468;At4g12770|0.59063367;Q02066|0.592333828;RPS17|0.665658337	12	1537	77	19988	http://www.ebi.ac.uk/QuickGO/GTerm?id=GO:0005829
5	5	mitochondrial respiratory chain complex I	GO:0005747	0.0147	0.0488	P80826|1.588424487;LPD1|0.565966308	2	48	77	19988	http://www.ebi.ac.uk/QuickGO/GTerm?id=GO:0005747
4	4	nucleosome	GO:0000786	0.0147	0.0488	P80826|1.588424487;Q02066|0.592333828	2	48	77	19988	http://www.ebi.ac.uk/QuickGO/GTerm?id=GO:0000786
7	5,6,7	stromule	GO:0010319	0.0159	0.0521	P80826|1.588424487;Q02066|0.592333828	2	50	77	19988	http://www.ebi.ac.uk/QuickGO/GTerm?id=GO:0010319
3	3	DNA packaging complex	GO:0044815	0.0191	0.0584	P80826|1.588424487;Q02066|0.592333828	2	55	77	19988	http://www.ebi.ac.uk/QuickGO/GTerm?id=GO:0044815
8	6,7,8	chloroplast ribulose bisphosphate carboxylase complex	GO:0009573	0.0191	0.0584	PH01000137G0030|0.599065468	1	5	77	19988	http://www.ebi.ac.uk/QuickGO/GTerm?id=GO:0009573
6	5,6	ribulose bisphosphate carboxylase complex	GO:0048492	0.0191	0.0584	PH01000137G0030|0.599065468	1	5	77	19988	http://www.ebi.ac.uk/QuickGO/GTerm?id=GO:0048492
4	4	ESCRT complex	GO:0036452	0.0191	0.0584	P80826|1.588424487	1	5	77	19988	http://www.ebi.ac.uk/QuickGO/GTerm?id=GO:0036452
6	5,6	cytochrome b6f complex	GO:0009512	0.0191	0.0584	PH01001720G0230|0.649297598	1	5	77	19988	http://www.ebi.ac.uk/QuickGO/GTerm?id=GO:0009512
6	5,6	starch grain	GO:0043036	0.0191	0.0584	WAXY|1.672246023	1	5	77	19988	http://www.ebi.ac.uk/QuickGO/GTerm?id=GO:0043036
4	4	respiratory chain complex I	GO:0045271	0.0197	0.059	P80826|1.588424487;LPD1|0.565966308	2	56	77	19988	http://www.ebi.ac.uk/QuickGO/GTerm?id=GO:0045271
3	3	NADH dehydrogenase complex	GO:0030964	0.0197	0.059	P80826|1.588424487;LPD1|0.565966308	2	56	77	19988	http://www.ebi.ac.uk/QuickGO/GTerm?id=GO:0030964
8	5,6,8	chloroplast photosystem II	GO:0030095	0.0229	0.0677	P80826|1.588424487	1	6	77	19988	http://www.ebi.ac.uk/QuickGO/GTerm?id=GO:0030095
2	2	macromolecular complex	GO:0032991	0.0264	0.0752	Q43495|5.480307181;P29305|2.211106384;P80826|1.588424487;FTA|1.509636399;RPL29|1.754881288;RPL9|0.575310035;RPL24|0.571074195;PH01000137G0030|0.599065468;LPD1|0.565966308;CAP10A|0.501070054;RPS10|0.618594113;P29308|0.398024362;Q02066|0.592333828;PH01001720G0230|0.649297598;RPS17|0.665658337;PSRP2|0.627572934;rps4|0.651115549	17	2702	77	19988	http://www.ebi.ac.uk/QuickGO/GTerm?id=GO:0032991
4	4	eukaryotic translation initiation factor 4F complex	GO:0016281	0.0267	0.0752	Q02066|0.592333828	1	7	77	19988	http://www.ebi.ac.uk/QuickGO/GTerm?id=GO:0016281
8	4,7,8	organellar small ribosomal subunit	GO:0000314	0.0267	0.0752	RPS17|0.665658337	1	7	77	19988	http://www.ebi.ac.uk/QuickGO/GTerm?id=GO:0000314
4	4	external side of plasma membrane	GO:0009897	0.0267	0.0752	P80826|1.588424487	1	7	77	19988	http://www.ebi.ac.uk/QuickGO/GTerm?id=GO:0009897
9	6,8,9	chloroplast inner membrane	GO:0009706	0.0268	0.0752	PH01000157G0430|1.585919766;P80826|1.588424487	2	66	77	19988	http://www.ebi.ac.uk/QuickGO/GTerm?id=GO:0009706
8	5,7,8	plastid inner membrane	GO:0009528	0.0299	0.0767	PH01000157G0430|1.585919766;P80826|1.588424487	2	70	77	19988	http://www.ebi.ac.uk/QuickGO/GTerm?id=GO:0009528
4	4	mitochondrial respiratory chain	GO:0005746	0.0299	0.0767	P80826|1.588424487;LPD1|0.565966308	2	70	77	19988	http://www.ebi.ac.uk/QuickGO/GTerm?id=GO:0005746
4	4	gamma-tubulin complex	GO:0000930	0.0304	0.0767	LPD1|0.565966308	1	8	77	19988	http://www.ebi.ac.uk/QuickGO/GTerm?id=GO:0000930
4	4	endopeptidase Clp complex	GO:0009368	0.0304	0.0767	P80826|1.588424487	1	8	77	19988	http://www.ebi.ac.uk/QuickGO/GTerm?id=GO:0009368
8	5,7,8	chloroplastic endopeptidase Clp complex	GO:0009840	0.0304	0.0767	P80826|1.588424487	1	8	77	19988	http://www.ebi.ac.uk/QuickGO/GTerm?id=GO:0009840
5	5	UBC13-MMS2 complex	GO:0031372	0.0304	0.0767	P80826|1.588424487	1	8	77	19988	http://www.ebi.ac.uk/QuickGO/GTerm?id=GO:0031372
9	6,8,9	multivesicular body	GO:0005771	0.0304	0.0767	P80826|1.588424487	1	8	77	19988	http://www.ebi.ac.uk/QuickGO/GTerm?id=GO:0005771
4	4	ubiquitin conjugating enzyme complex	GO:0031371	0.0304	0.0767	P80826|1.588424487	1	8	77	19988	http://www.ebi.ac.uk/QuickGO/GTerm?id=GO:0031371
7	4,6,7	chloroplast nucleoid	GO:0042644	0.0304	0.0767	P80826|1.588424487	1	8	77	19988	http://www.ebi.ac.uk/QuickGO/GTerm?id=GO:0042644
8	7,8	CCAAT-binding factor complex	GO:0016602	0.0304	0.0767	P80826|1.588424487	1	8	77	19988	http://www.ebi.ac.uk/QuickGO/GTerm?id=GO:0016602
4	4	condensin complex	GO:0000796	0.0304	0.0767	P80826|1.588424487	1	8	77	19988	http://www.ebi.ac.uk/QuickGO/GTerm?id=GO:0000796
8	6,7,8	cytosolic small ribosomal subunit	GO:0022627	0.0315	0.0785	P80826|1.588424487;RPS17|0.665658337	2	72	77	19988	http://www.ebi.ac.uk/QuickGO/GTerm?id=GO:0022627
3	3	plasma membrane	GO:0005886	0.0317	0.0785	P80089|1.874184585;PH01000101G0680|3.040635166;UXS6|1.750945746;SD25|1.609550724;PATL3|1.665916623;Q43495|5.480307181;P29305|2.211106384;P80826|1.588424487;P50477|1.572109245;CCP1|1.634896552;PH01000071G1780|0.58635762;RPL24|0.571074195;At4g12770|0.59063367;Q02066|0.592333828;PH01001720G0230|0.649297598;RPS17|0.665658337;AGT1|0.595658203	17	2760	77	19988	http://www.ebi.ac.uk/QuickGO/GTerm?id=GO:0005886
6	5,6	thylakoid lumen	GO:0031977	0.0339	0.0803	P80826|1.588424487;PH01000137G0030|0.599065468	2	75	77	19988	http://www.ebi.ac.uk/QuickGO/GTerm?id=GO:0031977
3	3	cell tip	GO:0051286	0.0341	0.0803	CCP1|1.634896552	1	9	77	19988	http://www.ebi.ac.uk/QuickGO/GTerm?id=GO:0051286
4	3,4	cell projection part	GO:0044463	0.0341	0.0803	CCP1|1.634896552	1	9	77	19988	http://www.ebi.ac.uk/QuickGO/GTerm?id=GO:0044463
4	4	growing cell tip	GO:0035838	0.0341	0.0803	CCP1|1.634896552	1	9	77	19988	http://www.ebi.ac.uk/QuickGO/GTerm?id=GO:0035838
6	4,5,6	signal recognition particle receptor complex	GO:0005785	0.0341	0.0803	Q43495|5.480307181	1	9	77	19988	http://www.ebi.ac.uk/QuickGO/GTerm?id=GO:0005785
5	4,5	pollen tube tip	GO:0090404	0.0341	0.0803	CCP1|1.634896552	1	9	77	19988	http://www.ebi.ac.uk/QuickGO/GTerm?id=GO:0090404
5	4,5	respiratory chain complex	GO:0098803	0.0373	0.0861	P80826|1.588424487;LPD1|0.565966308	2	79	77	19988	http://www.ebi.ac.uk/QuickGO/GTerm?id=GO:0098803
5	4,5	rough endoplasmic reticulum membrane	GO:0030867	0.0379	0.0861	Q43495|5.480307181	1	10	77	19988	http://www.ebi.ac.uk/QuickGO/GTerm?id=GO:0030867
7	5,6,7	rough endoplasmic reticulum	GO:0005791	0.0379	0.0861	Q43495|5.480307181	1	10	77	19988	http://www.ebi.ac.uk/QuickGO/GTerm?id=GO:0005791
5	3,4,5	retromer complex	GO:0030904	0.0379	0.0861	P80826|1.588424487	1	10	77	19988	http://www.ebi.ac.uk/QuickGO/GTerm?id=GO:0030904
5	4,5	intracellular non-membrane-bounded organelle	GO:0043232	0.0403	0.0893	P80826|1.588424487;RPL29|1.754881288;RPL9|0.575310035;RPL24|0.571074195;PH01000137G0030|0.599065468;LPD1|0.565966308;RPS10|0.618594113;Q02066|0.592333828;RPS17|0.665658337;PSRP2|0.627572934;rps4|0.651115549	11	1588	77	19988	http://www.ebi.ac.uk/QuickGO/GTerm?id=GO:0043232
3	3	non-membrane-bounded organelle	GO:0043228	0.0403	0.0893	P80826|1.588424487;RPL29|1.754881288;RPL9|0.575310035;RPL24|0.571074195;PH01000137G0030|0.599065468;LPD1|0.565966308;RPS10|0.618594113;Q02066|0.592333828;RPS17|0.665658337;PSRP2|0.627572934;rps4|0.651115549	11	1588	77	19988	http://www.ebi.ac.uk/QuickGO/GTerm?id=GO:0043228
3	3	protein-DNA complex	GO:0032993	0.0408	0.0893	P80826|1.588424487;Q02066|0.592333828	2	83	77	19988	http://www.ebi.ac.uk/QuickGO/GTerm?id=GO:0032993
3	3	site of polarized growth	GO:0030427	0.0416	0.0893	CCP1|1.634896552	1	11	77	19988	http://www.ebi.ac.uk/QuickGO/GTerm?id=GO:0030427
4	4	light-harvesting complex	GO:0030076	0.0416	0.0893	P29305|2.211106384	1	11	77	19988	http://www.ebi.ac.uk/QuickGO/GTerm?id=GO:0030076
5	4,5	extrinsic component of organelle membrane	GO:0031312	0.0416	0.0893	P80826|1.588424487	1	11	77	19988	http://www.ebi.ac.uk/QuickGO/GTerm?id=GO:0031312
4	4	eukaryotic translation elongation factor 1 complex	GO:0005853	0.0416	0.0893	Q02066|0.592333828	1	11	77	19988	http://www.ebi.ac.uk/QuickGO/GTerm?id=GO:0005853
6	5,6	mitochondrion	GO:0005739	0.0448	0.0944	ASPG1|1.508196275;P80089|1.874184585;PH01000157G0430|1.585919766;SD25|1.609550724;BMY1|3.212227051;Q43495|5.480307181;PH01001131G0060|1.687345939;tlp|1.551620328;P29305|2.211106384;NDB2|1.523793191;CYP72A15|2.085602899;PH01002240G0140|1.500709346;P80826|1.588424487;ASP1|1.721142225;PH01005665G0070|1.648624898;At1g74360|1.524451415;RPL24|0.571074195;LPD1|0.565966308;NIR|0.650177682;RPS10|0.6185941…	24	4455	77	19988	http://www.ebi.ac.uk/QuickGO/GTerm?id=GO:0005739
6	5,6	microtubule organizing center part	GO:0044450	0.0453	0.0944	LPD1|0.565966308	1	12	77	19988	http://www.ebi.ac.uk/QuickGO/GTerm?id=GO:0044450
7	4,5,7	chloroplast thylakoid membrane protein complex	GO:0098807	0.0453	0.0944	P80826|1.588424487	1	12	77	19988	http://www.ebi.ac.uk/QuickGO/GTerm?id=GO:0098807
3	3	respiratory chain	GO:0070469	0.0453	0.0944	P80826|1.588424487;LPD1|0.565966308	2	88	77	19988	http://www.ebi.ac.uk/QuickGO/GTerm?id=GO:0070469
8	6,7,8	DNA-directed RNA polymerase IV complex	GO:0000418	0.0526	0.109	P80826|1.588424487	1	14	77	19988	http://www.ebi.ac.uk/QuickGO/GTerm?id=GO:0000418
6	5,6	mitochondrial matrix	GO:0005759	0.0539	0.111	P80089|1.874184585;P80826|1.588424487	2	97	77	19988	http://www.ebi.ac.uk/QuickGO/GTerm?id=GO:0005759
6	5,6	perinuclear region of cytoplasm	GO:0048471	0.0563	0.112	P80826|1.588424487	1	15	77	19988	http://www.ebi.ac.uk/QuickGO/GTerm?id=GO:0048471
4	4	COP9 signalosome	GO:0008180	0.0563	0.112	P80826|1.588424487	1	15	77	19988	http://www.ebi.ac.uk/QuickGO/GTerm?id=GO:0008180
4	4	mRNA cleavage factor complex	GO:0005849	0.0563	0.112	P80826|1.588424487	1	15	77	19988	http://www.ebi.ac.uk/QuickGO/GTerm?id=GO:0005849
6	5,6	proton-transporting V-type ATPase, V1 domain	GO:0033180	0.0563	0.112	P29305|2.211106384	1	15	77	19988	http://www.ebi.ac.uk/QuickGO/GTerm?id=GO:0033180
5	5	mitochondrial inner membrane presequence translocase complex	GO:0005744	0.0599	0.119	P80826|1.588424487	1	16	77	19988	http://www.ebi.ac.uk/QuickGO/GTerm?id=GO:0005744
4	4	inner mitochondrial membrane protein complex	GO:0098800	0.061	0.12	P80826|1.588424487;LPD1|0.565966308	2	104	77	19988	http://www.ebi.ac.uk/QuickGO/GTerm?id=GO:0098800
7	6,7	peroxisome	GO:0005777	0.0636	0.123	CSY2|1.614675989;P80826|1.588424487;AGT1|0.595658203	3	237	77	19988	http://www.ebi.ac.uk/QuickGO/GTerm?id=GO:0005777
6	5,6	microbody	GO:0042579	0.0636	0.123	CSY2|1.614675989;P80826|1.588424487;AGT1|0.595658203	3	237	77	19988	http://www.ebi.ac.uk/QuickGO/GTerm?id=GO:0042579
6	5,6	chromatin	GO:0000785	0.0662	0.126	P80826|1.588424487;Q02066|0.592333828	2	109	77	19988	http://www.ebi.ac.uk/QuickGO/GTerm?id=GO:0000785
9	8,9	U4/U6 x U5 tri-snRNP complex	GO:0046540	0.0671	0.126	P80826|1.588424487	1	18	77	19988	http://www.ebi.ac.uk/QuickGO/GTerm?id=GO:0046540
3	3	cell surface	GO:0009986	0.0671	0.126	P80826|1.588424487	1	18	77	19988	http://www.ebi.ac.uk/QuickGO/GTerm?id=GO:0009986
7	4,6,7	organellar large ribosomal subunit	GO:0000315	0.0671	0.126	RPL9|0.575310035	1	18	77	19988	http://www.ebi.ac.uk/QuickGO/GTerm?id=GO:0000315
4	4	mitochondrial protein complex	GO:0098798	0.0694	0.13	P80826|1.588424487;LPD1|0.565966308	2	112	77	19988	http://www.ebi.ac.uk/QuickGO/GTerm?id=GO:0098798
9	7,8,9	nuclear speck	GO:0016607	0.0707	0.13	P80826|1.588424487	1	19	77	19988	http://www.ebi.ac.uk/QuickGO/GTerm?id=GO:0016607
4	4	cytochrome complex	GO:0070069	0.0707	0.13	PH01001720G0230|0.649297598	1	19	77	19988	http://www.ebi.ac.uk/QuickGO/GTerm?id=GO:0070069
7	4,5,6,7	nuclear membrane	GO:0031965	0.0707	0.13	P80826|1.588424487	1	19	77	19988	http://www.ebi.ac.uk/QuickGO/GTerm?id=GO:0031965
3	3	organelle membrane	GO:0031090	0.0719	0.131	P80089|1.874184585;PH01000157G0430|1.585919766;Q43495|5.480307181;PH01001498G0080|1.765636566;P29305|2.211106384;P80826|1.588424487;LPD1|0.565966308;Q02066|0.592333828	8	1141	77	19988	http://www.ebi.ac.uk/QuickGO/GTerm?id=GO:0031090
3	3	oxidoreductase complex	GO:1990204	0.0727	0.131	P80826|1.588424487;LPD1|0.565966308	2	115	77	19988	http://www.ebi.ac.uk/QuickGO/GTerm?id=GO:1990204
7	6,7	signal recognition particle, endoplasmic reticulum targeting	GO:0005786	0.0743	0.134	Q43495|5.480307181	1	20	77	19988	http://www.ebi.ac.uk/QuickGO/GTerm?id=GO:0005786
3	3	cell projection	GO:0042995	0.0779	0.138	CCP1|1.634896552	1	21	77	19988	http://www.ebi.ac.uk/QuickGO/GTerm?id=GO:0042995
4	4	pollen tube	GO:0090406	0.0779	0.138	CCP1|1.634896552	1	21	77	19988	http://www.ebi.ac.uk/QuickGO/GTerm?id=GO:0090406
8	5,6,7,8	microtubule organizing center	GO:0005815	0.0815	0.144	LPD1|0.565966308	1	22	77	19988	http://www.ebi.ac.uk/QuickGO/GTerm?id=GO:0005815
4	4	bounding membrane of organelle	GO:0098588	0.0831	0.145	P80089|1.874184585;Q43495|5.480307181;PH01001498G0080|1.765636566;P29305|2.211106384;P80826|1.588424487;Q02066|0.592333828	6	788	77	19988	http://www.ebi.ac.uk/QuickGO/GTerm?id=GO:0098588
8	7,8	spliceosomal tri-snRNP complex	GO:0097526	0.085	0.148	P80826|1.588424487	1	23	77	19988	http://www.ebi.ac.uk/QuickGO/GTerm?id=GO:0097526
6	5,6	signal recognition particle	GO:0048500	0.0885	0.151	Q43495|5.480307181	1	24	77	19988	http://www.ebi.ac.uk/QuickGO/GTerm?id=GO:0048500
9	6,7,8,9	DNA-directed RNA polymerase II, core complex	GO:0005665	0.0885	0.151	P80826|1.588424487	1	24	77	19988	http://www.ebi.ac.uk/QuickGO/GTerm?id=GO:0005665
7	6,7	amyloplast	GO:0009501	0.0885	0.151	WAXY|1.672246023	1	24	77	19988	http://www.ebi.ac.uk/QuickGO/GTerm?id=GO:0009501
4	4	organelle inner membrane	GO:0019866	0.0899	0.153	PH01000157G0430|1.585919766;P80826|1.588424487;LPD1|0.565966308	3	275	77	19988	http://www.ebi.ac.uk/QuickGO/GTerm?id=GO:0019866
3	3	mitochondrial membrane part	GO:0044455	0.0932	0.157	P80826|1.588424487;LPD1|0.565966308	2	133	77	19988	http://www.ebi.ac.uk/QuickGO/GTerm?id=GO:0044455
3	3	whole membrane	GO:0098805	0.0937	0.157	P80089|1.874184585;PH01001498G0080|1.765636566;P29305|2.211106384;P80826|1.588424487;Q02066|0.592333828	5	626	77	19988	http://www.ebi.ac.uk/QuickGO/GTerm?id=GO:0098805
5	5	small nucleolar ribonucleoprotein complex	GO:0005732	0.099	0.165	P80826|1.588424487	1	27	77	19988	http://www.ebi.ac.uk/QuickGO/GTerm?id=GO:0005732
8	5,7,8	late endosome	GO:0005770	0.103	0.17	P80826|1.588424487	1	28	77	19988	http://www.ebi.ac.uk/QuickGO/GTerm?id=GO:0005770
7	6,7	chromosome, centromeric region	GO:0000775	0.106	0.174	P80826|1.588424487	1	29	77	19988	http://www.ebi.ac.uk/QuickGO/GTerm?id=GO:0000775
6	5,6	proton-transporting V-type ATPase complex	GO:0033176	0.109	0.179	P29305|2.211106384	1	30	77	19988	http://www.ebi.ac.uk/QuickGO/GTerm?id=GO:0033176
4	4	1,3-beta-D-glucan synthase complex	GO:0000148	0.113	0.184	P80826|1.588424487	1	31	77	19988	http://www.ebi.ac.uk/QuickGO/GTerm?id=GO:0000148
6	3,5,6	plastid nucleoid	GO:0042646	0.116	0.188	P80826|1.588424487	1	32	77	19988	http://www.ebi.ac.uk/QuickGO/GTerm?id=GO:0042646
8	6,7,8	Golgi stack	GO:0005795	0.12	0.192	P80826|1.588424487	1	33	77	19988	http://www.ebi.ac.uk/QuickGO/GTerm?id=GO:0005795
6	5,6	nucleolus	GO:0005730	0.122	0.193	P80826|1.588424487;RPL24|0.571074195;Q02066|0.592333828;RPS17|0.665658337	4	493	77	19988	http://www.ebi.ac.uk/QuickGO/GTerm?id=GO:0005730
8	6,7,8	trans-Golgi network	GO:0005802	0.123	0.193	P80826|1.588424487;P50477|1.572109245	2	157	77	19988	http://www.ebi.ac.uk/QuickGO/GTerm?id=GO:0005802
5	4,5	proton-transporting two-sector ATPase complex, catalytic domain	GO:0033178	0.123	0.193	P29305|2.211106384	1	34	77	19988	http://www.ebi.ac.uk/QuickGO/GTerm?id=GO:0033178
7	6,7	P-body	GO:0000932	0.123	0.193	P80826|1.588424487	1	34	77	19988	http://www.ebi.ac.uk/QuickGO/GTerm?id=GO:0000932
6	5,6	cell plate	GO:0009504	0.126	0.195	P80826|1.588424487	1	35	77	19988	http://www.ebi.ac.uk/QuickGO/GTerm?id=GO:0009504
5	5	integral component of endoplasmic reticulum membrane	GO:0030176	0.126	0.195	P80826|1.588424487	1	35	77	19988	http://www.ebi.ac.uk/QuickGO/GTerm?id=GO:0030176
5	4,5	endosome membrane	GO:0010008	0.126	0.195	P80826|1.588424487	1	35	77	19988	http://www.ebi.ac.uk/QuickGO/GTerm?id=GO:0010008
5	4,5	endoplasmic reticulum part	GO:0044432	0.128	0.196	Q43495|5.480307181;P29305|2.211106384;P80826|1.588424487	3	322	77	19988	http://www.ebi.ac.uk/QuickGO/GTerm?id=GO:0044432
4	4	heterotrimeric G-protein complex	GO:0005834	0.13	0.198	P80826|1.588424487	1	36	77	19988	http://www.ebi.ac.uk/QuickGO/GTerm?id=GO:0005834
5	4,5	extrinsic component of cytoplasmic side of plasma membrane	GO:0031234	0.133	0.2	P80826|1.588424487	1	37	77	19988	http://www.ebi.ac.uk/QuickGO/GTerm?id=GO:0031234
4	4	extrinsic component of plasma membrane	GO:0019897	0.133	0.2	P80826|1.588424487	1	37	77	19988	http://www.ebi.ac.uk/QuickGO/GTerm?id=GO:0019897
6	5,6	endosomal part	GO:0044440	0.133	0.2	P80826|1.588424487	1	37	77	19988	http://www.ebi.ac.uk/QuickGO/GTerm?id=GO:0044440
8	5,7,8	chloroplast membrane	GO:0031969	0.138	0.207	PH01000157G0430|1.585919766;P80826|1.588424487	2	169	77	19988	http://www.ebi.ac.uk/QuickGO/GTerm?id=GO:0031969
5	4,5	cytoplasmic side of plasma membrane	GO:0009898	0.14	0.208	P80826|1.588424487	1	39	77	19988	http://www.ebi.ac.uk/QuickGO/GTerm?id=GO:0009898
7	6,7	condensed chromosome	GO:0000793	0.143	0.212	P80826|1.588424487	1	40	77	19988	http://www.ebi.ac.uk/QuickGO/GTerm?id=GO:0000793
6	5,6	ribonucleoprotein granule	GO:0035770	0.146	0.213	P80826|1.588424487	1	41	77	19988	http://www.ebi.ac.uk/QuickGO/GTerm?id=GO:0035770
7	6,7	RNA polymerase II transcription factor complex	GO:0090575	0.146	0.213	P80826|1.588424487	1	41	77	19988	http://www.ebi.ac.uk/QuickGO/GTerm?id=GO:0090575
6	5,6	cytoplasmic ribonucleoprotein granule	GO:0036464	0.146	0.213	P80826|1.588424487	1	41	77	19988	http://www.ebi.ac.uk/QuickGO/GTerm?id=GO:0036464
7	6,7	spliceosomal snRNP complex	GO:0097525	0.15	0.216	P80826|1.588424487	1	42	77	19988	http://www.ebi.ac.uk/QuickGO/GTerm?id=GO:0097525
6	5,6	small nuclear ribonucleoprotein complex	GO:0030532	0.15	0.216	P80826|1.588424487	1	42	77	19988	http://www.ebi.ac.uk/QuickGO/GTerm?id=GO:0030532
6	4,5,6	intrinsic component of endoplasmic reticulum membrane	GO:0031227	0.153	0.218	P80826|1.588424487	1	43	77	19988	http://www.ebi.ac.uk/QuickGO/GTerm?id=GO:0031227
4	4	nuclear pore	GO:0005643	0.153	0.218	P80826|1.588424487	1	43	77	19988	http://www.ebi.ac.uk/QuickGO/GTerm?id=GO:0005643
7	4,6,7	plastid membrane	GO:0042170	0.16	0.222	PH01000157G0430|1.585919766;P80826|1.588424487	2	185	77	19988	http://www.ebi.ac.uk/QuickGO/GTerm?id=GO:0042170
7	6,7	chloroplast thylakoid lumen	GO:0009543	0.16	0.222	P80826|1.588424487	1	45	77	19988	http://www.ebi.ac.uk/QuickGO/GTerm?id=GO:0009543
6	5,6	plastid thylakoid lumen	GO:0031978	0.16	0.222	P80826|1.588424487	1	45	77	19988	http://www.ebi.ac.uk/QuickGO/GTerm?id=GO:0031978
4	4	cytoplasmic side of membrane	GO:0098562	0.16	0.222	P80826|1.588424487	1	45	77	19988	http://www.ebi.ac.uk/QuickGO/GTerm?id=GO:0098562
5	4,5	mitochondrial part	GO:0044429	0.16	0.222	P80089|1.874184585;P80826|1.588424487;LPD1|0.565966308	3	358	77	19988	http://www.ebi.ac.uk/QuickGO/GTerm?id=GO:0044429
8	6,7,8	COPI-coated vesicle	GO:0030137	0.163	0.224	P80826|1.588424487	1	46	77	19988	http://www.ebi.ac.uk/QuickGO/GTerm?id=GO:0030137
7	5,6,7	COPI-coated vesicle membrane	GO:0030663	0.163	0.224	P80826|1.588424487	1	46	77	19988	http://www.ebi.ac.uk/QuickGO/GTerm?id=GO:0030663
6	5,6	nuclear transcription factor complex	GO:0044798	0.166	0.227	P80826|1.588424487	1	47	77	19988	http://www.ebi.ac.uk/QuickGO/GTerm?id=GO:0044798
6	4,5,6	endoplasmic reticulum	GO:0005783	0.176	0.24	Q43495|5.480307181;tlp|1.551620328;P29305|2.211106384;CYP72A15|2.085602899;P80826|1.588424487	5	771	77	19988	http://www.ebi.ac.uk/QuickGO/GTerm?id=GO:0005783
2	2	nucleoid	GO:0009295	0.179	0.242	P80826|1.588424487	1	51	77	19988	http://www.ebi.ac.uk/QuickGO/GTerm?id=GO:0009295
3	3	side of membrane	GO:0098552	0.182	0.245	P80826|1.588424487	1	52	77	19988	http://www.ebi.ac.uk/QuickGO/GTerm?id=GO:0098552
5	5	mitochondrial inner membrane	GO:0005743	0.183	0.245	P80826|1.588424487;LPD1|0.565966308	2	202	77	19988	http://www.ebi.ac.uk/QuickGO/GTerm?id=GO:0005743
8	6,7,8	nuclear body	GO:0016604	0.185	0.247	P80826|1.588424487	1	53	77	19988	http://www.ebi.ac.uk/QuickGO/GTerm?id=GO:0016604
8	4,6,7,8	microtubule	GO:0005874	0.186	0.247	P80826|1.588424487;LPD1|0.565966308	2	204	77	19988	http://www.ebi.ac.uk/QuickGO/GTerm?id=GO:0005874
4	4	mediator complex	GO:0016592	0.188	0.249	P80826|1.588424487	1	54	77	19988	http://www.ebi.ac.uk/QuickGO/GTerm?id=GO:0016592
6	5,6	chromosomal region	GO:0098687	0.195	0.256	P80826|1.588424487	1	56	77	19988	http://www.ebi.ac.uk/QuickGO/GTerm?id=GO:0098687
9	6,8,9	chloroplast outer membrane	GO:0009707	0.198	0.258	P80826|1.588424487	1	57	77	19988	http://www.ebi.ac.uk/QuickGO/GTerm?id=GO:0009707
7	4,6,7	endosome	GO:0005768	0.198	0.258	P80826|1.588424487;P50477|1.572109245	2	213	77	19988	http://www.ebi.ac.uk/QuickGO/GTerm?id=GO:0005768
7	3,5,6,7	polymeric cytoskeletal fiber	GO:0099513	0.207	0.266	P80826|1.588424487;LPD1|0.565966308	2	219	77	19988	http://www.ebi.ac.uk/QuickGO/GTerm?id=GO:0099513
5	4,5	proton-transporting two-sector ATPase complex	GO:0016469	0.207	0.266	P29305|2.211106384	1	60	77	19988	http://www.ebi.ac.uk/QuickGO/GTerm?id=GO:0016469
6	4,5,6	Golgi-associated vesicle membrane	GO:0030660	0.207	0.266	P80826|1.588424487	1	60	77	19988	http://www.ebi.ac.uk/QuickGO/GTerm?id=GO:0030660
2	2	supramolecular fiber	GO:0099512	0.208	0.266	P80826|1.588424487;LPD1|0.565966308	2	220	77	19988	http://www.ebi.ac.uk/QuickGO/GTerm?id=GO:0099512
5	5	plastid outer membrane	GO:0009527	0.216	0.271	P80826|1.588424487	1	63	77	19988	http://www.ebi.ac.uk/QuickGO/GTerm?id=GO:0009527
3	3	protein complex	GO:0043234	0.216	0.271	Q43495|5.480307181;P29305|2.211106384;P80826|1.588424487;FTA|1.509636399;PH01000137G0030|0.599065468;LPD1|0.565966308;CAP10A|0.501070054;P29308|0.398024362;Q02066|0.592333828;PH01001720G0230|0.649297598	10	1952	77	19988	http://www.ebi.ac.uk/QuickGO/GTerm?id=GO:0043234
5	4,5	intracellular organelle lumen	GO:0070013	0.217	0.271	P80089|1.874184585;P29305|2.211106384;P80826|1.588424487;RPL24|0.571074195;Q02066|0.592333828;RPS17|0.665658337	6	1049	77	19988	http://www.ebi.ac.uk/QuickGO/GTerm?id=GO:0070013
3	3	organelle lumen	GO:0043233	0.217	0.271	P80089|1.874184585;P29305|2.211106384;P80826|1.588424487;RPL24|0.571074195;Q02066|0.592333828;RPS17|0.665658337	6	1049	77	19988	http://www.ebi.ac.uk/QuickGO/GTerm?id=GO:0043233
2	2	membrane-enclosed lumen	GO:0031974	0.217	0.271	P80089|1.874184585;P29305|2.211106384;P80826|1.588424487;RPL24|0.571074195;Q02066|0.592333828;RPS17|0.665658337	6	1049	77	19988	http://www.ebi.ac.uk/QuickGO/GTerm?id=GO:0031974
6	5,6	phragmoplast	GO:0009524	0.225	0.276	P80826|1.588424487	1	66	77	19988	http://www.ebi.ac.uk/QuickGO/GTerm?id=GO:0009524
8	6,7,8	DNA-directed RNA polymerase II, holoenzyme	GO:0016591	0.225	0.276	P80826|1.588424487	1	66	77	19988	http://www.ebi.ac.uk/QuickGO/GTerm?id=GO:0016591
5	5	anchored component of plasma membrane	GO:0046658	0.225	0.276	P80826|1.588424487	1	66	77	19988	http://www.ebi.ac.uk/QuickGO/GTerm?id=GO:0046658
7	5,6,7	Golgi-associated vesicle	GO:0005798	0.225	0.276	P80826|1.588424487	1	66	77	19988	http://www.ebi.ac.uk/QuickGO/GTerm?id=GO:0005798
4	4	transcription factor complex	GO:0005667	0.228	0.279	P80826|1.588424487	1	67	77	19988	http://www.ebi.ac.uk/QuickGO/GTerm?id=GO:0005667
5	4,5	chromosomal part	GO:0044427	0.232	0.282	P80826|1.588424487;Q02066|0.592333828	2	237	77	19988	http://www.ebi.ac.uk/QuickGO/GTerm?id=GO:0044427
7	4,6,7	mitochondrial membrane	GO:0031966	0.256	0.31	P80826|1.588424487;LPD1|0.565966308	2	254	77	19988	http://www.ebi.ac.uk/QuickGO/GTerm?id=GO:0031966
5	4,5	plasma membrane protein complex	GO:0098797	0.272	0.328	P80826|1.588424487	1	82	77	19988	http://www.ebi.ac.uk/QuickGO/GTerm?id=GO:0098797
6	5,6	mitochondrial envelope	GO:0005740	0.278	0.333	P80826|1.588424487;LPD1|0.565966308	2	269	77	19988	http://www.ebi.ac.uk/QuickGO/GTerm?id=GO:0005740
6	6	Cul4-RING E3 ubiquitin ligase complex	GO:0080008	0.28	0.334	P80826|1.588424487	1	85	77	19988	http://www.ebi.ac.uk/QuickGO/GTerm?id=GO:0080008
6	5,6	spliceosomal complex	GO:0005681	0.28	0.334	P80826|1.588424487	1	85	77	19988	http://www.ebi.ac.uk/QuickGO/GTerm?id=GO:0005681
7	4,5,6,7	coated vesicle membrane	GO:0030662	0.283	0.334	P80826|1.588424487	1	86	77	19988	http://www.ebi.ac.uk/QuickGO/GTerm?id=GO:0030662
4	4	anchored component of membrane	GO:0031225	0.283	0.334	P80826|1.588424487	1	86	77	19988	http://www.ebi.ac.uk/QuickGO/GTerm?id=GO:0031225
3	3	extrinsic component of membrane	GO:0019898	0.289	0.339	P80826|1.588424487	1	88	77	19988	http://www.ebi.ac.uk/QuickGO/GTerm?id=GO:0019898
7	6,7	microtubule cytoskeleton	GO:0015630	0.293	0.343	P80826|1.588424487;LPD1|0.565966308	2	280	77	19988	http://www.ebi.ac.uk/QuickGO/GTerm?id=GO:0015630
6	5,6	nuclear DNA-directed RNA polymerase complex	GO:0055029	0.299	0.349	P80826|1.588424487	1	92	77	19988	http://www.ebi.ac.uk/QuickGO/GTerm?id=GO:0055029
4	4	RNA polymerase complex	GO:0030880	0.302	0.349	P80826|1.588424487	1	93	77	19988	http://www.ebi.ac.uk/QuickGO/GTerm?id=GO:0030880
5	5	DNA-directed RNA polymerase complex	GO:0000428	0.302	0.349	P80826|1.588424487	1	93	77	19988	http://www.ebi.ac.uk/QuickGO/GTerm?id=GO:0000428
4	3,4	endoplasmic reticulum membrane	GO:0005789	0.305	0.349	Q43495|5.480307181;P80826|1.588424487	2	288	77	19988	http://www.ebi.ac.uk/QuickGO/GTerm?id=GO:0005789
7	6,7	coated vesicle	GO:0030135	0.305	0.349	P80826|1.588424487	1	94	77	19988	http://www.ebi.ac.uk/QuickGO/GTerm?id=GO:0030135
6	5,6	endoplasmic reticulum subcompartment	GO:0098827	0.306	0.349	Q43495|5.480307181;P80826|1.588424487	2	289	77	19988	http://www.ebi.ac.uk/QuickGO/GTerm?id=GO:0098827
3	3	nuclear outer membrane-endoplasmic reticulum membrane network	GO:0042175	0.308	0.35	Q43495|5.480307181;P80826|1.588424487	2	290	77	19988	http://www.ebi.ac.uk/QuickGO/GTerm?id=GO:0042175
5	5	kinesin complex	GO:0005871	0.316	0.357	P80826|1.588424487	1	98	77	19988	http://www.ebi.ac.uk/QuickGO/GTerm?id=GO:0005871
6	4,5,6	nuclear envelope	GO:0005635	0.323	0.365	P80826|1.588424487	1	101	77	19988	http://www.ebi.ac.uk/QuickGO/GTerm?id=GO:0005635
4	4	catalytic complex	GO:1902494	0.326	0.365	P80826|1.588424487;FTA|1.509636399;PH01000137G0030|0.599065468;LPD1|0.565966308	4	748	77	19988	http://www.ebi.ac.uk/QuickGO/GTerm?id=GO:1902494
4	4	organelle outer membrane	GO:0031968	0.326	0.365	P80826|1.588424487	1	102	77	19988	http://www.ebi.ac.uk/QuickGO/GTerm?id=GO:0031968
3	3	outer membrane	GO:0019867	0.344	0.383	P80826|1.588424487	1	109	77	19988	http://www.ebi.ac.uk/QuickGO/GTerm?id=GO:0019867
6	5,6	cytoplasmic vesicle membrane	GO:0030659	0.349	0.387	P80826|1.588424487	1	111	77	19988	http://www.ebi.ac.uk/QuickGO/GTerm?id=GO:0030659
5	4,5	vesicle membrane	GO:0012506	0.357	0.394	P80826|1.588424487	1	114	77	19988	http://www.ebi.ac.uk/QuickGO/GTerm?id=GO:0012506
7	5,6,7	Golgi subcompartment	GO:0098791	0.368	0.405	P80826|1.588424487;P50477|1.572109245	2	333	77	19988	http://www.ebi.ac.uk/QuickGO/GTerm?id=GO:0098791
6	5,6	chromosome	GO:0005694	0.381	0.417	P80826|1.588424487;Q02066|0.592333828	2	342	77	19988	http://www.ebi.ac.uk/QuickGO/GTerm?id=GO:0005694
7	4,5,6,7	cytoskeletal part	GO:0044430	0.382	0.417	P80826|1.588424487;LPD1|0.565966308	2	343	77	19988	http://www.ebi.ac.uk/QuickGO/GTerm?id=GO:0044430
4	4	microtubule associated complex	GO:0005875	0.388	0.422	P80826|1.588424487	1	127	77	19988	http://www.ebi.ac.uk/QuickGO/GTerm?id=GO:0005875
6	6	transferase complex, transferring phosphorus-containing groups	GO:0061695	0.409	0.443	P80826|1.588424487	1	136	77	19988	http://www.ebi.ac.uk/QuickGO/GTerm?id=GO:0061695
7	6,7	plant-type vacuole	GO:0000325	0.421	0.454	PH01001498G0080|1.765636566	1	141	77	19988	http://www.ebi.ac.uk/QuickGO/GTerm?id=GO:0000325
2	2	membrane	GO:0016020	0.424	0.455	ASPG1|1.508196275;P80089|1.874184585;PH01000101G0680|3.040635166;UXS6|1.750945746;PH01000157G0430|1.585919766;SD25|1.609550724;PATL3|1.665916623;Q43495|5.480307181;PH01001498G0080|1.765636566;P29305|2.211106384;CYP72A15|2.085602899;P80826|1.588424487;P50477|1.572109245;Sb03g046810|1.723109056;PH01100083G0010|1.848329913;PAO|1.55076872;LAMP1|1.584909068;CCP1|1.634896552;At1g74360|1.524451415;RPL9|…	34	8486	77	19988	http://www.ebi.ac.uk/QuickGO/GTerm?id=GO:0016020
5	4,5	cytoplasmic vesicle part	GO:0044433	0.425	0.455	P80826|1.588424487	1	143	77	19988	http://www.ebi.ac.uk/QuickGO/GTerm?id=GO:0044433
5	5	cullin-RING ubiquitin ligase complex	GO:0031461	0.454	0.484	P80826|1.588424487	1	156	77	19988	http://www.ebi.ac.uk/QuickGO/GTerm?id=GO:0031461
6	5,6	nuclear lumen	GO:0031981	0.468	0.497	P80826|1.588424487;RPL24|0.571074195;Q02066|0.592333828;RPS17|0.665658337	4	911	77	19988	http://www.ebi.ac.uk/QuickGO/GTerm?id=GO:0031981
5	4,5	Golgi apparatus part	GO:0044431	0.472	0.499	P80826|1.588424487;P50477|1.572109245	2	411	77	19988	http://www.ebi.ac.uk/QuickGO/GTerm?id=GO:0044431
6	5,6	cytoskeleton	GO:0005856	0.481	0.507	P80826|1.588424487;LPD1|0.565966308	2	418	77	19988	http://www.ebi.ac.uk/QuickGO/GTerm?id=GO:0005856
6	5,6	Golgi membrane	GO:0000139	0.508	0.533	P80826|1.588424487	1	183	77	19988	http://www.ebi.ac.uk/QuickGO/GTerm?id=GO:0000139
5	5	transferase complex	GO:1990234	0.572	0.596	P80826|1.588424487;FTA|1.509636399	2	495	77	19988	http://www.ebi.ac.uk/QuickGO/GTerm?id=GO:1990234
4	4	intrinsic component of plasma membrane	GO:0031226	0.573	0.596	P80826|1.588424487	1	219	77	19988	http://www.ebi.ac.uk/QuickGO/GTerm?id=GO:0031226
4	4	ubiquitin ligase complex	GO:0000151	0.587	0.608	P80826|1.588424487	1	228	77	19988	http://www.ebi.ac.uk/QuickGO/GTerm?id=GO:0000151
2	2	membrane part	GO:0044425	0.588	0.608	PH01000101G0680|3.040635166;SD25|1.609550724;PATL3|1.665916623;Q43495|5.480307181;PH01001498G0080|1.765636566;P29305|2.211106384;CYP72A15|2.085602899;P80826|1.588424487;PAO|1.55076872;LAMP1|1.584909068;At1g74360|1.524451415;RPL9|0.575310035;LPD1|0.565966308;CAP10A|0.501070054;P29308|0.398024362;TIM22-3|0.628426122;Q02066|0.592333828;PH01001720G0230|0.649297598	18	4781	77	19988	http://www.ebi.ac.uk/QuickGO/GTerm?id=GO:0044425
4	4	integral component of membrane	GO:0016021	0.592	0.61	PH01000101G0680|3.040635166;SD25|1.609550724;PATL3|1.665916623;Q43495|5.480307181;PH01001498G0080|1.765636566;P29305|2.211106384;CYP72A15|2.085602899;P80826|1.588424487;PAO|1.55076872;LAMP1|1.584909068;At1g74360|1.524451415;RPL9|0.575310035;LPD1|0.565966308;TIM22-3|0.628426122;Q02066|0.592333828;PH01001720G0230|0.649297598	16	4265	77	19988	http://www.ebi.ac.uk/QuickGO/GTerm?id=GO:0016021
3	3	intrinsic component of membrane	GO:0031224	0.616	0.632	PH01000101G0680|3.040635166;SD25|1.609550724;PATL3|1.665916623;Q43495|5.480307181;PH01001498G0080|1.765636566;P29305|2.211106384;CYP72A15|2.085602899;P80826|1.588424487;PAO|1.55076872;LAMP1|1.584909068;At1g74360|1.524451415;RPL9|0.575310035;LPD1|0.565966308;TIM22-3|0.628426122;Q02066|0.592333828;PH01001720G0230|0.649297598	16	4322	77	19988	http://www.ebi.ac.uk/QuickGO/GTerm?id=GO:0031224
3	3	endomembrane system	GO:0012505	0.619	0.633	Q43495|5.480307181;tlp|1.551620328;P29305|2.211106384;CYP72A15|2.085602899;P80826|1.588424487;P50477|1.572109245	6	1650	77	19988	http://www.ebi.ac.uk/QuickGO/GTerm?id=GO:0012505
7	5,6,7	nucleoplasm part	GO:0044451	0.65	0.662	P80826|1.588424487	1	270	77	19988	http://www.ebi.ac.uk/QuickGO/GTerm?id=GO:0044451
5	4,5	nuclear part	GO:0044428	0.657	0.667	P80826|1.588424487;RPL24|0.571074195;Q02066|0.592333828;RPS17|0.665658337	4	1155	77	19988	http://www.ebi.ac.uk/QuickGO/GTerm?id=GO:0044428
3	3	plasma membrane part	GO:0044459	0.744	0.752	P80826|1.588424487	1	350	77	19988	http://www.ebi.ac.uk/QuickGO/GTerm?id=GO:0044459
6	5,6	nucleoplasm	GO:0005654	0.746	0.752	P80826|1.588424487	1	352	77	19988	http://www.ebi.ac.uk/QuickGO/GTerm?id=GO:0005654
6	5,6	nucleus	GO:0005634	0.756	0.759	PH01000011G2670|1.618939296;PH01000121G1130|1.598740941;PH01000290G0470|1.531403518;Q43495|5.480307181;P29305|2.211106384;PH01002248G0250|1.530194115;P80826|1.588424487;BETV1L|1.835519874;CCP1|1.634896552;RPL24|0.571074195;P29308|0.398024362;Q02066|0.592333828;RPS17|0.665658337	13	3882	77	19988	http://www.ebi.ac.uk/QuickGO/GTerm?id=GO:0005634
6	4,5,6	Golgi apparatus	GO:0005794	0.806	0.806	P80826|1.588424487;P50477|1.572109245	2	777	77	19988	http://www.ebi.ac.uk/QuickGO/GTerm?id=GO:0005794

## Sheet: cc.xls
Table S2 Differential expressed proteins annotation in cell component in GO database
maxLevel	levels	GO_Name	GO_ID	Pvalue	Pvalue_adjusted	Genes	Count	Pop_Hit	List_Total	Background_Genes	URL
7	6,7	chloroplast stroma	GO:0009570	3.43e-16	9.01e-14	PH01000011G2670|1.618939296;TSB2|1.898726748;PH01000290G0470|1.531403518;P29305|2.211106384;PH01002248G0250|1.530194115;P80826|1.588424487;PH01005469G0070|1.910034876;PH01005665G0070|1.648624898;PH01100083G0010|1.848329913;RPL9|0.575310035;RPL24|0.571074195;PH01000137G0030|0.599065468;NIR|0.650177682;CAP10A|0.501070054;RPS10|0.618594113;P29308|0.398024362;PH01001219G0020|0.611022423;PH01001303G03…	24	749	77	19988	http://www.ebi.ac.uk/QuickGO/GTerm?id=GO:0009570
6	5,6	plastid stroma	GO:0009532	6.55e-16	9.01e-14	PH01000011G2670|1.618939296;TSB2|1.898726748;PH01000290G0470|1.531403518;P29305|2.211106384;PH01002248G0250|1.530194115;P80826|1.588424487;PH01005469G0070|1.910034876;PH01005665G0070|1.648624898;PH01100083G0010|1.848329913;RPL9|0.575310035;RPL24|0.571074195;PH01000137G0030|0.599065468;NIR|0.650177682;CAP10A|0.501070054;RPS10|0.618594113;P29308|0.398024362;PH01001219G0020|0.611022423;PH01001303G03…	24	771	77	19988	http://www.ebi.ac.uk/QuickGO/GTerm?id=GO:0009532
7	6,7	chloroplast	GO:0009507	7.85e-15	7.19e-13	PH01000011G2670|1.618939296;PH01000041G1710|2.682780333;PH01000157G0430|1.585919766;CP12-2|1.799677343;TSB2|1.898726748;PH01000290G0470|1.531403518;WAXY|1.672246023;PATL3|1.665916623;BMY1|3.212227051;PH01000742G0250|1.721182159;P29305|2.211106384;PH01002248G0250|1.530194115;P80826|1.588424487;FER1|1.557846522;PH01005469G0070|1.910034876;PH01005665G0070|1.648624898;PH01100083G0010|1.848329913;PAO|…	38	2561	77	19988	http://www.ebi.ac.uk/QuickGO/GTerm?id=GO:0009507
5	4,5	plastid part	GO:0044435	2.27e-14	1.56e-12	PH01000011G2670|1.618939296;PH01000157G0430|1.585919766;TSB2|1.898726748;PH01000290G0470|1.531403518;WAXY|1.672246023;P29305|2.211106384;PH01002248G0250|1.530194115;P80826|1.588424487;PH01005469G0070|1.910034876;PH01005665G0070|1.648624898;PH01100083G0010|1.848329913;PAO|1.55076872;RPL9|0.575310035;RPL24|0.571074195;PH01000137G0030|0.599065468;NIR|0.650177682;CAP10A|0.501070054;RPS10|0.618594113;…	29	1434	77	19988	http://www.ebi.ac.uk/QuickGO/GTerm?id=GO:0044435
6	5,6	chloroplast part	GO:0044434	1.02e-13	5.62e-12	PH01000011G2670|1.618939296;PH01000157G0430|1.585919766;TSB2|1.898726748;PH01000290G0470|1.531403518;P29305|2.211106384;PH01002248G0250|1.530194115;P80826|1.588424487;PH01005469G0070|1.910034876;PH01005665G0070|1.648624898;PH01100083G0010|1.848329913;PAO|1.55076872;RPL9|0.575310035;RPL24|0.571074195;PH01000137G0030|0.599065468;NIR|0.650177682;CAP10A|0.501070054;RPS10|0.618594113;P29308|0.39802436…	28	1402	77	19988	http://www.ebi.ac.uk/QuickGO/GTerm?id=GO:0044434
2	2	extracellular region	GO:0005576	8.32e-12	3.82e-10	ASPG1|1.508196275;PATL3|1.665916623;Q43495|5.480307181;P29305|2.211106384;P80826|1.588424487;PER70|2.036694586;P50477|1.572109245;Sb03g046810|1.723109056;Os09g0442300|1.930133039;CCP1|1.634896552;LAC25|1.763531683;CATHB2|1.915507292;PH01000052G1130|0.441589629;PH01000137G0030|0.599065468;LPD1|0.565966308;NIR|0.650177682;PH01001303G0370|0.653209586;Q02066|0.592333828;AGT1|0.595658203	19	682	77	19988	http://www.ebi.ac.uk/QuickGO/GTerm?id=GO:0005576
7	6,7	chloroplast envelope	GO:0009941	1.16e-09	4.56e-08	PH01000157G0430|1.585919766;P29305|2.211106384;P80826|1.588424487;PH01100083G0010|1.848329913;PAO|1.55076872;RPL9|0.575310035;RPL24|0.571074195;PH01000137G0030|0.599065468;CAP10A|0.501070054;P29308|0.398024362;PH01001219G0020|0.611022423;PH01001303G0370|0.653209586;TIM22-3|0.628426122;Q02066|0.592333828;PH01001720G0230|0.649297598;RPS17|0.665658337;PSRP2|0.627572934	17	706	77	19988	http://www.ebi.ac.uk/QuickGO/GTerm?id=GO:0009941
6	5,6	plastid envelope	GO:0009526	2.22e-09	7.62e-08	PH01000157G0430|1.585919766;P29305|2.211106384;P80826|1.588424487;PH01100083G0010|1.848329913;PAO|1.55076872;RPL9|0.575310035;RPL24|0.571074195;PH01000137G0030|0.599065468;CAP10A|0.501070054;P29308|0.398024362;PH01001219G0020|0.611022423;PH01001303G0370|0.653209586;TIM22-3|0.628426122;Q02066|0.592333828;PH01001720G0230|0.649297598;RPS17|0.665658337;PSRP2|0.627572934	17	737	77	19988	http://www.ebi.ac.uk/QuickGO/GTerm?id=GO:0009526
4	4	thylakoid	GO:0009579	1.68e-08	5.14e-07	PH01000157G0430|1.585919766;P29305|2.211106384;P80826|1.588424487;PH01100083G0010|1.848329913;PAO|1.55076872;PH01000137G0030|0.599065468;CAP10A|0.501070054;P29308|0.398024362;PH01001219G0020|0.611022423;Q02066|0.592333828;PH01001720G0230|0.649297598;RPS17|0.665658337;PSRP2|0.627572934;PH01004347G0010|0.641820982	14	541	77	19988	http://www.ebi.ac.uk/QuickGO/GTerm?id=GO:0009579
3	3	apoplast	GO:0048046	3.19e-08	8.78e-07	ASPG1|1.508196275;PATL3|1.665916623;P29305|2.211106384;P80826|1.588424487;P50477|1.572109245;LAC25|1.763531683;PH01000137G0030|0.599065468;LPD1|0.565966308;NIR|0.650177682;PH01001303G0370|0.653209586;Q02066|0.592333828;AGT1|0.595658203	12	392	77	19988	http://www.ebi.ac.uk/QuickGO/GTerm?id=GO:0048046
6	6	chloroplast thylakoid	GO:0009534	7.15e-08	1.64e-06	PH01000157G0430|1.585919766;P29305|2.211106384;P80826|1.588424487;PH01100083G0010|1.848329913;PAO|1.55076872;PH01000137G0030|0.599065468;CAP10A|0.501070054;P29308|0.398024362;Q02066|0.592333828;PH01001720G0230|0.649297598;RPS17|0.665658337;PSRP2|0.627572934	12	422	77	19988	http://www.ebi.ac.uk/QuickGO/GTerm?id=GO:0009534
5	5	plastid thylakoid	GO:0031976	7.15e-08	1.64e-06	PH01000157G0430|1.585919766;P29305|2.211106384;P80826|1.588424487;PH01100083G0010|1.848329913;PAO|1.55076872;PH01000137G0030|0.599065468;CAP10A|0.501070054;P29308|0.398024362;Q02066|0.592333828;PH01001720G0230|0.649297598;RPS17|0.665658337;PSRP2|0.627572934	12	422	77	19988	http://www.ebi.ac.uk/QuickGO/GTerm?id=GO:0031976
5	4,5	organelle envelope	GO:0031967	9.29e-08	1.93e-06	PH01000157G0430|1.585919766;P29305|2.211106384;P80826|1.588424487;PH01100083G0010|1.848329913;PAO|1.55076872;RPL9|0.575310035;RPL24|0.571074195;PH01000137G0030|0.599065468;LPD1|0.565966308;CAP10A|0.501070054;P29308|0.398024362;PH01001219G0020|0.611022423;PH01001303G0370|0.653209586;TIM22-3|0.628426122;Q02066|0.592333828;PH01001720G0230|0.649297598;RPS17|0.665658337;PSRP2|0.627572934	18	1071	77	19988	http://www.ebi.ac.uk/QuickGO/GTerm?id=GO:0031967
3	3	envelope	GO:0031975	9.83e-08	1.93e-06	PH01000157G0430|1.585919766;P29305|2.211106384;P80826|1.588424487;PH01100083G0010|1.848329913;PAO|1.55076872;RPL9|0.575310035;RPL24|0.571074195;PH01000137G0030|0.599065468;LPD1|0.565966308;CAP10A|0.501070054;P29308|0.398024362;PH01001219G0020|0.611022423;PH01001303G0370|0.653209586;TIM22-3|0.628426122;Q02066|0.592333828;PH01001720G0230|0.649297598;RPS17|0.665658337;PSRP2|0.627572934	18	1075	77	19988	http://www.ebi.ac.uk/QuickGO/GTerm?id=GO:0031975
6	5,6	plastid	GO:0009536	1.14e-07	2.08e-06	PH01000011G2670|1.618939296;PH01000041G1710|2.682780333;PH01000157G0430|1.585919766;SD25|1.609550724;CP12-2|1.799677343;CSY2|1.614675989;TSB2|1.898726748;PH01000290G0470|1.531403518;WAXY|1.672246023;PATL3|1.665916623;BMY1|3.212227051;PH01000742G0250|1.721182159;Q43495|5.480307181;P29305|2.211106384;PH01002248G0250|1.530194115;P80826|1.588424487;FER1|1.557846522;P50477|1.572109245;PH01005469G0070|…	45	5891	77	19988	http://www.ebi.ac.uk/QuickGO/GTerm?id=GO:0009536
4	3,4	intracellular organelle part	GO:0044446	9.17e-07	1.54e-05	PH01000011G2670|1.618939296;P80089|1.874184585;PH01000157G0430|1.585919766;TSB2|1.898726748;PH01000290G0470|1.531403518;WAXY|1.672246023;Q43495|5.480307181;PH01001498G0080|1.765636566;P29305|2.211106384;PH01002248G0250|1.530194115;P80826|1.588424487;P50477|1.572109245;PH01005469G0070|1.910034876;PH01005665G0070|1.648624898;PH01100083G0010|1.848329913;PAO|1.55076872;RPL29|1.754881288;RPL9|0.575310…	36	4340	77	19988	http://www.ebi.ac.uk/QuickGO/GTerm?id=GO:0044446
2	2	organelle part	GO:0044422	9.49e-07	1.54e-05	PH01000011G2670|1.618939296;P80089|1.874184585;PH01000157G0430|1.585919766;TSB2|1.898726748;PH01000290G0470|1.531403518;WAXY|1.672246023;Q43495|5.480307181;PH01001498G0080|1.765636566;P29305|2.211106384;PH01002248G0250|1.530194115;P80826|1.588424487;P50477|1.572109245;PH01005469G0070|1.910034876;PH01005665G0070|1.648624898;PH01100083G0010|1.848329913;PAO|1.55076872;RPL29|1.754881288;RPL9|0.575310…	36	4346	77	19988	http://www.ebi.ac.uk/QuickGO/GTerm?id=GO:0044422
5	4,5	cytoplasmic part	GO:0044444	1.53e-06	2.34e-05	PH01000011G2670|1.618939296;PH01000041G1710|2.682780333;ASPG1|1.508196275;P80089|1.874184585;UXS6|1.750945746;PH01000157G0430|1.585919766;SD25|1.609550724;CP12-2|1.799677343;CSY2|1.614675989;TSB2|1.898726748;PH01000290G0470|1.531403518;WAXY|1.672246023;At1g62810|1.982103184;PATL3|1.665916623;BMY1|3.212227051;PH01000742G0250|1.721182159;Q43495|5.480307181;CYP-3|1.570124782;PH01000898G0600|1.965363…	70	13542	77	19988	http://www.ebi.ac.uk/QuickGO/GTerm?id=GO:0044444
4	4	cytoplasm	GO:0005737	1.78e-06	2.57e-05	PH01000011G2670|1.618939296;PH01000041G1710|2.682780333;ASPG1|1.508196275;P80089|1.874184585;PH01000121G1130|1.598740941;UXS6|1.750945746;PH01000157G0430|1.585919766;SD25|1.609550724;CP12-2|1.799677343;CSY2|1.614675989;TSB2|1.898726748;PH01000290G0470|1.531403518;WAXY|1.672246023;At1g62810|1.982103184;PATL3|1.665916623;BMY1|3.212227051;PH01000742G0250|1.721182159;Q43495|5.480307181;CYP-3|1.570124…	72	14350	77	19988	http://www.ebi.ac.uk/QuickGO/GTerm?id=GO:0005737
5	4,5	cell wall	GO:0005618	2.73e-06	3.69e-05	ASPG1|1.508196275;P80089|1.874184585;Q43495|5.480307181;P29305|2.211106384;P80826|1.588424487;P50477|1.572109245;Sb03g046810|1.723109056;AGAL3|1.680262439;PH01000052G1130|0.441589629;PH01000071G1780|0.58635762;PH01000137G0030|0.599065468;Q02066|0.592333828;PH01002342G0040|0.616356462	13	706	77	19988	http://www.ebi.ac.uk/QuickGO/GTerm?id=GO:0005618
4	3,4	external encapsulating structure	GO:0030312	2.82e-06	3.69e-05	ASPG1|1.508196275;P80089|1.874184585;Q43495|5.480307181;P29305|2.211106384;P80826|1.588424487;P50477|1.572109245;Sb03g046810|1.723109056;AGAL3|1.680262439;PH01000052G1130|0.441589629;PH01000071G1780|0.58635762;PH01000137G0030|0.599065468;Q02066|0.592333828;PH01002342G0040|0.616356462	13	708	77	19988	http://www.ebi.ac.uk/QuickGO/GTerm?id=GO:0030312
6	6	chloroplast thylakoid membrane	GO:0009535	7.04e-06	8.42e-05	P29305|2.211106384;P80826|1.588424487;PH01100083G0010|1.848329913;PH01000137G0030|0.599065468;CAP10A|0.501070054;P29308|0.398024362;Q02066|0.592333828;PH01001720G0230|0.649297598;PSRP2|0.627572934	9	345	77	19988	http://www.ebi.ac.uk/QuickGO/GTerm?id=GO:0009535
5	5	plastid thylakoid membrane	GO:0055035	7.04e-06	8.42e-05	P29305|2.211106384;P80826|1.588424487;PH01100083G0010|1.848329913;PH01000137G0030|0.599065468;CAP10A|0.501070054;P29308|0.398024362;Q02066|0.592333828;PH01001720G0230|0.649297598;PSRP2|0.627572934	9	345	77	19988	http://www.ebi.ac.uk/QuickGO/GTerm?id=GO:0055035
8	6,7,8	plastoglobule	GO:0010287	1.04e-05	0.000119	P29305|2.211106384;P80826|1.588424487;PH01100083G0010|1.848329913;CAP10A|0.501070054;P29308|0.398024362	5	75	77	19988	http://www.ebi.ac.uk/QuickGO/GTerm?id=GO:0010287
5	4,5	photosystem	GO:0009521	1.11e-05	0.000122	P29305|2.211106384;P80826|1.588424487;CAP10A|0.501070054;P29308|0.398024362;Q02066|0.592333828	5	76	77	19988	http://www.ebi.ac.uk/QuickGO/GTerm?id=GO:0009521
6	5,6	plant-type cell wall	GO:0009505	1.22e-05	0.000129	ASPG1|1.508196275;Q43495|5.480307181;P80826|1.588424487;P50477|1.572109245;Sb03g046810|1.723109056;AGAL3|1.680262439;PH01000052G1130|0.441589629;PH01000071G1780|0.58635762	8	280	77	19988	http://www.ebi.ac.uk/QuickGO/GTerm?id=GO:0009505
4	4	thylakoid membrane	GO:0042651	1.31e-05	0.000129	P29305|2.211106384;P80826|1.588424487;PH01100083G0010|1.848329913;PH01000137G0030|0.599065468;CAP10A|0.501070054;P29308|0.398024362;Q02066|0.592333828;PH01001720G0230|0.649297598;PSRP2|0.627572934	9	373	77	19988	http://www.ebi.ac.uk/QuickGO/GTerm?id=GO:0042651
6	5,6	ribosome	GO:0005840	1.33e-05	0.000129	P80826|1.588424487;RPL29|1.754881288;RPL9|0.575310035;RPL24|0.571074195;PH01000137G0030|0.599065468;RPS10|0.618594113;Q02066|0.592333828;RPS17|0.665658337;PSRP2|0.627572934;rps4|0.651115549	10	473	77	19988	http://www.ebi.ac.uk/QuickGO/GTerm?id=GO:0005840
7	6,7	lytic vacuole	GO:0000323	1.36e-05	0.000129	P80089|1.874184585;Os09g0442300|1.930133039;CCP1|1.634896552;CATHB2|1.915507292	4	38	77	19988	http://www.ebi.ac.uk/QuickGO/GTerm?id=GO:0000323
3	3	photosynthetic membrane	GO:0034357	1.46e-05	0.000134	P29305|2.211106384;P80826|1.588424487;PH01100083G0010|1.848329913;PH01000137G0030|0.599065468;CAP10A|0.501070054;P29308|0.398024362;Q02066|0.592333828;PH01001720G0230|0.649297598;PSRP2|0.627572934	9	378	77	19988	http://www.ebi.ac.uk/QuickGO/GTerm?id=GO:0034357
5	4,5	thylakoid part	GO:0044436	2.72e-05	0.000241	P29305|2.211106384;P80826|1.588424487;PH01100083G0010|1.848329913;PH01000137G0030|0.599065468;CAP10A|0.501070054;P29308|0.398024362;Q02066|0.592333828;PH01001720G0230|0.649297598;PSRP2|0.627572934	9	409	77	19988	http://www.ebi.ac.uk/QuickGO/GTerm?id=GO:0044436
5	4,5	organelle subcompartment	GO:0031984	3.18e-05	0.000273	PH01000157G0430|1.585919766;Q43495|5.480307181;P29305|2.211106384;P80826|1.588424487;P50477|1.572109245;PH01100083G0010|1.848329913;PAO|1.55076872;PH01000137G0030|0.599065468;CAP10A|0.501070054;P29308|0.398024362;Q02066|0.592333828;PH01001720G0230|0.649297598;RPS17|0.665658337;PSRP2|0.627572934	14	1023	77	19988	http://www.ebi.ac.uk/QuickGO/GTerm?id=GO:0031984
5	4,5	ribosomal subunit	GO:0044391	3.49e-05	0.000291	P80826|1.588424487;RPL29|1.754881288;RPL9|0.575310035;RPL24|0.571074195;RPS10|0.618594113;RPS17|0.665658337;rps4|0.651115549	7	236	77	19988	http://www.ebi.ac.uk/QuickGO/GTerm?id=GO:0044391
5	4,5	photosystem II antenna complex	GO:0009783	4.38e-05	0.000355	CAP10A|0.501070054;P29308|0.398024362	2	3	77	19988	http://www.ebi.ac.uk/QuickGO/GTerm?id=GO:0009783
6	5,6	vacuole	GO:0005773	5.26e-05	0.000414	P80089|1.874184585;At1g62810|1.982103184;PATL3|1.665916623;CYP-3|1.570124782;PH01001498G0080|1.765636566;P29305|2.211106384;P80826|1.588424487;P50477|1.572109245;Sb03g046810|1.723109056;Os09g0442300|1.930133039;CCP1|1.634896552;CATHB2|1.915507292;Q02066|0.592333828	13	933	77	19988	http://www.ebi.ac.uk/QuickGO/GTerm?id=GO:0005773
6	5,6	photosystem II	GO:0009523	5.56e-05	0.000425	P29305|2.211106384;P80826|1.588424487;CAP10A|0.501070054;P29308|0.398024362	4	54	77	19988	http://www.ebi.ac.uk/QuickGO/GTerm?id=GO:0009523
5	5	membrane-bounded vesicle	GO:0031988	5.88e-05	0.000426	ASPG1|1.508196275;P80089|1.874184585;UXS6|1.750945746;SD25|1.609550724;At1g62810|1.982103184;Q43495|5.480307181;PH01000898G0600|1.965363594;tlp|1.551620328;Zlp|1.673995861;P29305|2.211106384;CYP72A15|2.085602899;P80826|1.588424487;PER70|2.036694586;ASP1|1.721142225;P50477|1.572109245;Sb03g046810|1.723109056;CCP1|1.634896552;At1g74360|1.524451415;PH01000052G1130|0.441589629;PH01000071G1780|0.58635…	23	2550	77	19988	http://www.ebi.ac.uk/QuickGO/GTerm?id=GO:0031988
5	5	cytoplasmic, membrane-bounded vesicle	GO:0016023	5.88e-05	0.000426	ASPG1|1.508196275;P80089|1.874184585;UXS6|1.750945746;SD25|1.609550724;At1g62810|1.982103184;Q43495|5.480307181;PH01000898G0600|1.965363594;tlp|1.551620328;Zlp|1.673995861;P29305|2.211106384;CYP72A15|2.085602899;P80826|1.588424487;PER70|2.036694586;ASP1|1.721142225;P50477|1.572109245;Sb03g046810|1.723109056;CCP1|1.634896552;At1g74360|1.524451415;PH01000052G1130|0.441589629;PH01000071G1780|0.58635…	23	2550	77	19988	http://www.ebi.ac.uk/QuickGO/GTerm?id=GO:0016023
8	7,8	lysosome	GO:0005764	8.03e-05	0.000566	Os09g0442300|1.930133039;CCP1|1.634896552;CATHB2|1.915507292	3	22	77	19988	http://www.ebi.ac.uk/QuickGO/GTerm?id=GO:0005764
8	6,7,8	cytosolic ribosome	GO:0022626	9.35e-05	0.000643	P80826|1.588424487;RPL29|1.754881288;RPL9|0.575310035;RPL24|0.571074195;PH01000137G0030|0.599065468;Q02066|0.592333828;RPS17|0.665658337	7	276	77	19988	http://www.ebi.ac.uk/QuickGO/GTerm?id=GO:0022626
5	4,5	intracellular membrane-bounded organelle	GO:0043231	0.000128	0.000859	PH01000011G2670|1.618939296;PH01000041G1710|2.682780333;ASPG1|1.508196275;P80089|1.874184585;PH01000121G1130|1.598740941;UXS6|1.750945746;PH01000157G0430|1.585919766;SD25|1.609550724;CP12-2|1.799677343;CSY2|1.614675989;TSB2|1.898726748;PH01000290G0470|1.531403518;WAXY|1.672246023;At1g62810|1.982103184;PATL3|1.665916623;BMY1|3.212227051;PH01000742G0250|1.721182159;Q43495|5.480307181;CYP-3|1.570124…	71	15060	77	19988	http://www.ebi.ac.uk/QuickGO/GTerm?id=GO:0043231
3	3	membrane-bounded organelle	GO:0043227	0.000159	0.00104	PH01000011G2670|1.618939296;PH01000041G1710|2.682780333;ASPG1|1.508196275;P80089|1.874184585;PH01000121G1130|1.598740941;UXS6|1.750945746;PH01000157G0430|1.585919766;SD25|1.609550724;CP12-2|1.799677343;CSY2|1.614675989;TSB2|1.898726748;PH01000290G0470|1.531403518;WAXY|1.672246023;At1g62810|1.982103184;PATL3|1.665916623;BMY1|3.212227051;PH01000742G0250|1.721182159;Q43495|5.480307181;CYP-3|1.570124…	71	15121	77	19988	http://www.ebi.ac.uk/QuickGO/GTerm?id=GO:0043227
7	5,6,7	cytosolic part	GO:0044445	0.000181	0.00115	P80826|1.588424487;RPL29|1.754881288;RPL9|0.575310035;RPL24|0.571074195;PH01000137G0030|0.599065468;Q02066|0.592333828;RPS17|0.665658337	7	307	77	19988	http://www.ebi.ac.uk/QuickGO/GTerm?id=GO:0044445
8	4,7,8	plastid ribosome	GO:0009547	0.000218	0.00136	RPL9|0.575310035;RPS17|0.665658337	2	6	77	19988	http://www.ebi.ac.uk/QuickGO/GTerm?id=GO:0009547
4	4	intracellular ribonucleoprotein complex	GO:0030529	0.000234	0.0014	Q43495|5.480307181;P80826|1.588424487;RPL29|1.754881288;RPL9|0.575310035;RPL24|0.571074195;PH01000137G0030|0.599065468;RPS10|0.618594113;Q02066|0.592333828;RPS17|0.665658337;PSRP2|0.627572934;rps4|0.651115549	11	799	77	19988	http://www.ebi.ac.uk/QuickGO/GTerm?id=GO:0030529
3	3	ribonucleoprotein complex	GO:1990904	0.000234	0.0014	Q43495|5.480307181;P80826|1.588424487;RPL29|1.754881288;RPL9|0.575310035;RPL24|0.571074195;PH01000137G0030|0.599065468;RPS10|0.618594113;Q02066|0.592333828;RPS17|0.665658337;PSRP2|0.627572934;rps4|0.651115549	11	799	77	19988	http://www.ebi.ac.uk/QuickGO/GTerm?id=GO:1990904
3	3	extracellular space	GO:0005615	0.000276	0.00161	Os09g0442300|1.930133039;CCP1|1.634896552;CATHB2|1.915507292	3	33	77	19988	http://www.ebi.ac.uk/QuickGO/GTerm?id=GO:0005615
4	4	intracellular vesicle	GO:0097708	0.000292	0.00164	ASPG1|1.508196275;P80089|1.874184585;UXS6|1.750945746;SD25|1.609550724;At1g62810|1.982103184;Q43495|5.480307181;PH01000898G0600|1.965363594;tlp|1.551620328;Zlp|1.673995861;P29305|2.211106384;CYP72A15|2.085602899;P80826|1.588424487;PER70|2.036694586;ASP1|1.721142225;P50477|1.572109245;Sb03g046810|1.723109056;CCP1|1.634896552;At1g74360|1.524451415;PH01000052G1130|0.441589629;PH01000071G1780|0.58635…	23	2832	77	19988	http://www.ebi.ac.uk/QuickGO/GTerm?id=GO:0097708
6	5,6	cytoplasmic vesicle	GO:0031410	0.000292	0.00164	ASPG1|1.508196275;P80089|1.874184585;UXS6|1.750945746;SD25|1.609550724;At1g62810|1.982103184;Q43495|5.480307181;PH01000898G0600|1.965363594;tlp|1.551620328;Zlp|1.673995861;P29305|2.211106384;CYP72A15|2.085602899;P80826|1.588424487;PER70|2.036694586;ASP1|1.721142225;P50477|1.572109245;Sb03g046810|1.723109056;CCP1|1.634896552;At1g74360|1.524451415;PH01000052G1130|0.441589629;PH01000071G1780|0.58635…	23	2832	77	19988	http://www.ebi.ac.uk/QuickGO/GTerm?id=GO:0031410
4	4	vesicle	GO:0031982	0.000301	0.00165	ASPG1|1.508196275;P80089|1.874184585;UXS6|1.750945746;SD25|1.609550724;At1g62810|1.982103184;Q43495|5.480307181;PH01000898G0600|1.965363594;tlp|1.551620328;Zlp|1.673995861;P29305|2.211106384;CYP72A15|2.085602899;P80826|1.588424487;PER70|2.036694586;ASP1|1.721142225;P50477|1.572109245;Sb03g046810|1.723109056;CCP1|1.634896552;At1g74360|1.524451415;PH01000052G1130|0.441589629;PH01000071G1780|0.58635…	23	2838	77	19988	http://www.ebi.ac.uk/QuickGO/GTerm?id=GO:0031982
6	5,6	small ribosomal subunit	GO:0015935	0.000325	0.00175	P80826|1.588424487;RPS10|0.618594113;RPS17|0.665658337;rps4|0.651115549	4	85	77	19988	http://www.ebi.ac.uk/QuickGO/GTerm?id=GO:0015935
4	3,4	intracellular organelle	GO:0043229	0.000607	0.00321	PH01000011G2670|1.618939296;PH01000041G1710|2.682780333;ASPG1|1.508196275;P80089|1.874184585;PH01000121G1130|1.598740941;UXS6|1.750945746;PH01000157G0430|1.585919766;SD25|1.609550724;CP12-2|1.799677343;CSY2|1.614675989;TSB2|1.898726748;PH01000290G0470|1.531403518;WAXY|1.672246023;At1g62810|1.982103184;PATL3|1.665916623;BMY1|3.212227051;PH01000742G0250|1.721182159;Q43495|5.480307181;CYP-3|1.570124…	71	15509	77	19988	http://www.ebi.ac.uk/QuickGO/GTerm?id=GO:0043229
2	2	organelle	GO:0043226	0.00068	0.00353	PH01000011G2670|1.618939296;PH01000041G1710|2.682780333;ASPG1|1.508196275;P80089|1.874184585;PH01000121G1130|1.598740941;UXS6|1.750945746;PH01000157G0430|1.585919766;SD25|1.609550724;CP12-2|1.799677343;CSY2|1.614675989;TSB2|1.898726748;PH01000290G0470|1.531403518;WAXY|1.672246023;At1g62810|1.982103184;PATL3|1.665916623;BMY1|3.212227051;PH01000742G0250|1.721182159;Q43495|5.480307181;CYP-3|1.570124…	71	15543	77	19988	http://www.ebi.ac.uk/QuickGO/GTerm?id=GO:0043226
2	2	extracellular region part	GO:0044421	0.000946	0.00477	Os09g0442300|1.930133039;CCP1|1.634896552;CATHB2|1.915507292	3	50	77	19988	http://www.ebi.ac.uk/QuickGO/GTerm?id=GO:0044421
7	6,7	cytosolic large ribosomal subunit	GO:0022625	0.000954	0.00477	P80826|1.588424487;RPL29|1.754881288;RPL9|0.575310035;RPL24|0.571074195	4	113	77	19988	http://www.ebi.ac.uk/QuickGO/GTerm?id=GO:0022625
3	3	cell periphery	GO:0071944	0.00192	0.00943	ASPG1|1.508196275;P80089|1.874184585;PH01000101G0680|3.040635166;UXS6|1.750945746;SD25|1.609550724;PATL3|1.665916623;Q43495|5.480307181;P29305|2.211106384;P80826|1.588424487;P50477|1.572109245;Sb03g046810|1.723109056;AGAL3|1.680262439;CCP1|1.634896552;PH01000052G1130|0.441589629;PH01000071G1780|0.58635762;RPL24|0.571074195;PH01000137G0030|0.599065468;At4g12770|0.59063367;Q02066|0.592333828;PH0100…	23	3236	77	19988	http://www.ebi.ac.uk/QuickGO/GTerm?id=GO:0071944
3	3	intracellular part	GO:0044424	0.0026	0.0125	PH01000011G2670|1.618939296;PH01000041G1710|2.682780333;ASPG1|1.508196275;P80089|1.874184585;PH01000121G1130|1.598740941;UXS6|1.750945746;PH01000157G0430|1.585919766;SD25|1.609550724;CP12-2|1.799677343;CSY2|1.614675989;TSB2|1.898726748;PH01000290G0470|1.531403518;WAXY|1.672246023;At1g62810|1.982103184;PATL3|1.665916623;BMY1|3.212227051;PH01000742G0250|1.721182159;Q43495|5.480307181;CYP-3|1.570124…	73	16697	77	19988	http://www.ebi.ac.uk/QuickGO/GTerm?id=GO:0044424
6	5,6	large ribosomal subunit	GO:0015934	0.00283	0.0134	P80826|1.588424487;RPL29|1.754881288;RPL9|0.575310035;RPL24|0.571074195	4	152	77	19988	http://www.ebi.ac.uk/QuickGO/GTerm?id=GO:0015934
4	3,4	membrane protein complex	GO:0098796	0.0036	0.0168	Q43495|5.480307181;P29305|2.211106384;P80826|1.588424487;LPD1|0.565966308;CAP10A|0.501070054;P29308|0.398024362;Q02066|0.592333828	7	513	77	19988	http://www.ebi.ac.uk/QuickGO/GTerm?id=GO:0098796
9	7,8,9	interchromatin granule	GO:0035061	0.00385	0.0177	P80826|1.588424487	1	1	77	19988	http://www.ebi.ac.uk/QuickGO/GTerm?id=GO:0035061
7	3,6,7	organellar ribosome	GO:0000313	0.00483	0.0218	RPL9|0.575310035;RPS17|0.665658337	2	27	77	19988	http://www.ebi.ac.uk/QuickGO/GTerm?id=GO:0000313
3	3	intracellular	GO:0005622	0.00517	0.0229	PH01000011G2670|1.618939296;PH01000041G1710|2.682780333;ASPG1|1.508196275;P80089|1.874184585;PH01000121G1130|1.598740941;UXS6|1.750945746;PH01000157G0430|1.585919766;SD25|1.609550724;CP12-2|1.799677343;CSY2|1.614675989;TSB2|1.898726748;PH01000290G0470|1.531403518;WAXY|1.672246023;At1g62810|1.982103184;PATL3|1.665916623;BMY1|3.212227051;PH01000742G0250|1.721182159;Q43495|5.480307181;CYP-3|1.570124…	73	16911	77	19988	http://www.ebi.ac.uk/QuickGO/GTerm?id=GO:0005622
6	5,6	endoplasmic reticulum lumen	GO:0005788	0.00556	0.0243	P29305|2.211106384;P80826|1.588424487	2	29	77	19988	http://www.ebi.ac.uk/QuickGO/GTerm?id=GO:0005788
6	5,6	photosystem I	GO:0009522	0.00716	0.0308	P29305|2.211106384;Q02066|0.592333828	2	33	77	19988	http://www.ebi.ac.uk/QuickGO/GTerm?id=GO:0009522
8	4,6,7,8	ribonucleoside-diphosphate reductase complex	GO:0005971	0.00769	0.0318	P80826|1.588424487	1	2	77	19988	http://www.ebi.ac.uk/QuickGO/GTerm?id=GO:0005971
5	4,5	ESCRT III complex	GO:0000815	0.00769	0.0318	P80826|1.588424487	1	2	77	19988	http://www.ebi.ac.uk/QuickGO/GTerm?id=GO:0000815
2	2	cell part	GO:0044464	0.00774	0.0318	PH01000011G2670|1.618939296;PH01000041G1710|2.682780333;ASPG1|1.508196275;P80089|1.874184585;PH01000101G0680|3.040635166;PH01000121G1130|1.598740941;UXS6|1.750945746;PH01000157G0430|1.585919766;SD25|1.609550724;CP12-2|1.799677343;CSY2|1.614675989;TSB2|1.898726748;PH01000290G0470|1.531403518;WAXY|1.672246023;At1g62810|1.982103184;PATL3|1.665916623;BMY1|3.212227051;PH01000742G0250|1.721182159;Q4349…	75	17822	77	19988	http://www.ebi.ac.uk/QuickGO/GTerm?id=GO:0044464
2	2	cell	GO:0005623	0.00795	0.0322	PH01000011G2670|1.618939296;PH01000041G1710|2.682780333;ASPG1|1.508196275;P80089|1.874184585;PH01000101G0680|3.040635166;PH01000121G1130|1.598740941;UXS6|1.750945746;PH01000157G0430|1.585919766;SD25|1.609550724;CP12-2|1.799677343;CSY2|1.614675989;TSB2|1.898726748;PH01000290G0470|1.531403518;WAXY|1.672246023;At1g62810|1.982103184;PATL3|1.665916623;BMY1|3.212227051;PH01000742G0250|1.721182159;Q4349…	75	17830	77	19988	http://www.ebi.ac.uk/QuickGO/GTerm?id=GO:0005623
4	4	CAAX-protein geranylgeranyltransferase complex	GO:0005953	0.0115	0.0427	FTA|1.509636399	1	3	77	19988	http://www.ebi.ac.uk/QuickGO/GTerm?id=GO:0005953
8	5,7,8	plastid large ribosomal subunit	GO:0000311	0.0115	0.0427	RPL9|0.575310035	1	3	77	19988	http://www.ebi.ac.uk/QuickGO/GTerm?id=GO:0000311
6	5,6	protein farnesyltransferase complex	GO:0005965	0.0115	0.0427	FTA|1.509636399	1	3	77	19988	http://www.ebi.ac.uk/QuickGO/GTerm?id=GO:0005965
6	4,5,6	extrinsic component of endoplasmic reticulum membrane	GO:0042406	0.0115	0.0427	P80826|1.588424487	1	3	77	19988	http://www.ebi.ac.uk/QuickGO/GTerm?id=GO:0042406
9	5,8,9	plastid small ribosomal subunit	GO:0000312	0.0115	0.0427	RPS17|0.665658337	1	3	77	19988	http://www.ebi.ac.uk/QuickGO/GTerm?id=GO:0000312
8	6,7,8	amyloplast starch grain	GO:0009568	0.0115	0.0427	WAXY|1.672246023	1	3	77	19988	http://www.ebi.ac.uk/QuickGO/GTerm?id=GO:0009568
2	2	cell junction	GO:0030054	0.0121	0.0427	PH01000101G0680|3.040635166;Q43495|5.480307181;P29305|2.211106384;P80826|1.588424487;Q02066|0.592333828	5	356	77	19988	http://www.ebi.ac.uk/QuickGO/GTerm?id=GO:0030054
3	3	plasmodesma	GO:0009506	0.0121	0.0427	PH01000101G0680|3.040635166;Q43495|5.480307181;P29305|2.211106384;P80826|1.588424487;Q02066|0.592333828	5	356	77	19988	http://www.ebi.ac.uk/QuickGO/GTerm?id=GO:0009506
3	3	cell-cell junction	GO:0005911	0.0121	0.0427	PH01000101G0680|3.040635166;Q43495|5.480307181;P29305|2.211106384;P80826|1.588424487;Q02066|0.592333828	5	356	77	19988	http://www.ebi.ac.uk/QuickGO/GTerm?id=GO:0005911
2	2	symplast	GO:0055044	0.0121	0.0427	PH01000101G0680|3.040635166;Q43495|5.480307181;P29305|2.211106384;P80826|1.588424487;Q02066|0.592333828	5	356	77	19988	http://www.ebi.ac.uk/QuickGO/GTerm?id=GO:0055044
5	4,5	vacuolar membrane	GO:0005774	0.0124	0.0431	P80089|1.874184585;PH01001498G0080|1.765636566;P29305|2.211106384;P80826|1.588424487;Q02066|0.592333828	5	358	77	19988	http://www.ebi.ac.uk/QuickGO/GTerm?id=GO:0005774
7	4,5,6,7	vacuolar part	GO:0044437	0.0134	0.0459	P80089|1.874184585;PH01001498G0080|1.765636566;P29305|2.211106384;P80826|1.588424487;Q02066|0.592333828	5	365	77	19988	http://www.ebi.ac.uk/QuickGO/GTerm?id=GO:0044437
6	5,6	cytosol	GO:0005829	0.0142	0.0481	PH01000011G2670|1.618939296;PH01000290G0470|1.531403518;P29305|2.211106384;PH01002248G0250|1.530194115;P80826|1.588424487;RPL29|1.754881288;RPL9|0.575310035;RPL24|0.571074195;PH01000137G0030|0.599065468;At4g12770|0.59063367;Q02066|0.592333828;RPS17|0.665658337	12	1537	77	19988	http://www.ebi.ac.uk/QuickGO/GTerm?id=GO:0005829
5	5	mitochondrial respiratory chain complex I	GO:0005747	0.0147	0.0488	P80826|1.588424487;LPD1|0.565966308	2	48	77	19988	http://www.ebi.ac.uk/QuickGO/GTerm?id=GO:0005747
4	4	nucleosome	GO:0000786	0.0147	0.0488	P80826|1.588424487;Q02066|0.592333828	2	48	77	19988	http://www.ebi.ac.uk/QuickGO/GTerm?id=GO:0000786
7	5,6,7	stromule	GO:0010319	0.0159	0.0521	P80826|1.588424487;Q02066|0.592333828	2	50	77	19988	http://www.ebi.ac.uk/QuickGO/GTerm?id=GO:0010319
3	3	DNA packaging complex	GO:0044815	0.0191	0.0584	P80826|1.588424487;Q02066|0.592333828	2	55	77	19988	http://www.ebi.ac.uk/QuickGO/GTerm?id=GO:0044815
8	6,7,8	chloroplast ribulose bisphosphate carboxylase complex	GO:0009573	0.0191	0.0584	PH01000137G0030|0.599065468	1	5	77	19988	http://www.ebi.ac.uk/QuickGO/GTerm?id=GO:0009573
6	5,6	ribulose bisphosphate carboxylase complex	GO:0048492	0.0191	0.0584	PH01000137G0030|0.599065468	1	5	77	19988	http://www.ebi.ac.uk/QuickGO/GTerm?id=GO:0048492
4	4	ESCRT complex	GO:0036452	0.0191	0.0584	P80826|1.588424487	1	5	77	19988	http://www.ebi.ac.uk/QuickGO/GTerm?id=GO:0036452
6	5,6	cytochrome b6f complex	GO:0009512	0.0191	0.0584	PH01001720G0230|0.649297598	1	5	77	19988	http://www.ebi.ac.uk/QuickGO/GTerm?id=GO:0009512
6	5,6	starch grain	GO:0043036	0.0191	0.0584	WAXY|1.672246023	1	5	77	19988	http://www.ebi.ac.uk/QuickGO/GTerm?id=GO:0043036
4	4	respiratory chain complex I	GO:0045271	0.0197	0.059	P80826|1.588424487;LPD1|0.565966308	2	56	77	19988	http://www.ebi.ac.uk/QuickGO/GTerm?id=GO:0045271
3	3	NADH dehydrogenase complex	GO:0030964	0.0197	0.059	P80826|1.588424487;LPD1|0.565966308	2	56	77	19988	http://www.ebi.ac.uk/QuickGO/GTerm?id=GO:0030964
8	5,6,8	chloroplast photosystem II	GO:0030095	0.0229	0.0677	P80826|1.588424487	1	6	77	19988	http://www.ebi.ac.uk/QuickGO/GTerm?id=GO:0030095
2	2	macromolecular complex	GO:0032991	0.0264	0.0752	Q43495|5.480307181;P29305|2.211106384;P80826|1.588424487;FTA|1.509636399;RPL29|1.754881288;RPL9|0.575310035;RPL24|0.571074195;PH01000137G0030|0.599065468;LPD1|0.565966308;CAP10A|0.501070054;RPS10|0.618594113;P29308|0.398024362;Q02066|0.592333828;PH01001720G0230|0.649297598;RPS17|0.665658337;PSRP2|0.627572934;rps4|0.651115549	17	2702	77	19988	http://www.ebi.ac.uk/QuickGO/GTerm?id=GO:0032991
4	4	eukaryotic translation initiation factor 4F complex	GO:0016281	0.0267	0.0752	Q02066|0.592333828	1	7	77	19988	http://www.ebi.ac.uk/QuickGO/GTerm?id=GO:0016281
8	4,7,8	organellar small ribosomal subunit	GO:0000314	0.0267	0.0752	RPS17|0.665658337	1	7	77	19988	http://www.ebi.ac.uk/QuickGO/GTerm?id=GO:0000314
4	4	external side of plasma membrane	GO:0009897	0.0267	0.0752	P80826|1.588424487	1	7	77	19988	http://www.ebi.ac.uk/QuickGO/GTerm?id=GO:0009897
9	6,8,9	chloroplast inner membrane	GO:0009706	0.0268	0.0752	PH01000157G0430|1.585919766;P80826|1.588424487	2	66	77	19988	http://www.ebi.ac.uk/QuickGO/GTerm?id=GO:0009706
8	5,7,8	plastid inner membrane	GO:0009528	0.0299	0.0767	PH01000157G0430|1.585919766;P80826|1.588424487	2	70	77	19988	http://www.ebi.ac.uk/QuickGO/GTerm?id=GO:0009528
4	4	mitochondrial respiratory chain	GO:0005746	0.0299	0.0767	P80826|1.588424487;LPD1|0.565966308	2	70	77	19988	http://www.ebi.ac.uk/QuickGO/GTerm?id=GO:0005746
4	4	gamma-tubulin complex	GO:0000930	0.0304	0.0767	LPD1|0.565966308	1	8	77	19988	http://www.ebi.ac.uk/QuickGO/GTerm?id=GO:0000930
4	4	endopeptidase Clp complex	GO:0009368	0.0304	0.0767	P80826|1.588424487	1	8	77	19988	http://www.ebi.ac.uk/QuickGO/GTerm?id=GO:0009368
8	5,7,8	chloroplastic endopeptidase Clp complex	GO:0009840	0.0304	0.0767	P80826|1.588424487	1	8	77	19988	http://www.ebi.ac.uk/QuickGO/GTerm?id=GO:0009840
5	5	UBC13-MMS2 complex	GO:0031372	0.0304	0.0767	P80826|1.588424487	1	8	77	19988	http://www.ebi.ac.uk/QuickGO/GTerm?id=GO:0031372
9	6,8,9	multivesicular body	GO:0005771	0.0304	0.0767	P80826|1.588424487	1	8	77	19988	http://www.ebi.ac.uk/QuickGO/GTerm?id=GO:0005771
4	4	ubiquitin conjugating enzyme complex	GO:0031371	0.0304	0.0767	P80826|1.588424487	1	8	77	19988	http://www.ebi.ac.uk/QuickGO/GTerm?id=GO:0031371
7	4,6,7	chloroplast nucleoid	GO:0042644	0.0304	0.0767	P80826|1.588424487	1	8	77	19988	http://www.ebi.ac.uk/QuickGO/GTerm?id=GO:0042644
8	7,8	CCAAT-binding factor complex	GO:0016602	0.0304	0.0767	P80826|1.588424487	1	8	77	19988	http://www.ebi.ac.uk/QuickGO/GTerm?id=GO:0016602
4	4	condensin complex	GO:0000796	0.0304	0.0767	P80826|1.588424487	1	8	77	19988	http://www.ebi.ac.uk/QuickGO/GTerm?id=GO:0000796
8	6,7,8	cytosolic small ribosomal subunit	GO:0022627	0.0315	0.0785	P80826|1.588424487;RPS17|0.665658337	2	72	77	19988	http://www.ebi.ac.uk/QuickGO/GTerm?id=GO:0022627
3	3	plasma membrane	GO:0005886	0.0317	0.0785	P80089|1.874184585;PH01000101G0680|3.040635166;UXS6|1.750945746;SD25|1.609550724;PATL3|1.665916623;Q43495|5.480307181;P29305|2.211106384;P80826|1.588424487;P50477|1.572109245;CCP1|1.634896552;PH01000071G1780|0.58635762;RPL24|0.571074195;At4g12770|0.59063367;Q02066|0.592333828;PH01001720G0230|0.649297598;RPS17|0.665658337;AGT1|0.595658203	17	2760	77	19988	http://www.ebi.ac.uk/QuickGO/GTerm?id=GO:0005886
6	5,6	thylakoid lumen	GO:0031977	0.0339	0.0803	P80826|1.588424487;PH01000137G0030|0.599065468	2	75	77	19988	http://www.ebi.ac.uk/QuickGO/GTerm?id=GO:0031977
3	3	cell tip	GO:0051286	0.0341	0.0803	CCP1|1.634896552	1	9	77	19988	http://www.ebi.ac.uk/QuickGO/GTerm?id=GO:0051286
4	3,4	cell projection part	GO:0044463	0.0341	0.0803	CCP1|1.634896552	1	9	77	19988	http://www.ebi.ac.uk/QuickGO/GTerm?id=GO:0044463
4	4	growing cell tip	GO:0035838	0.0341	0.0803	CCP1|1.634896552	1	9	77	19988	http://www.ebi.ac.uk/QuickGO/GTerm?id=GO:0035838
6	4,5,6	signal recognition particle receptor complex	GO:0005785	0.0341	0.0803	Q43495|5.480307181	1	9	77	19988	http://www.ebi.ac.uk/QuickGO/GTerm?id=GO:0005785
5	4,5	pollen tube tip	GO:0090404	0.0341	0.0803	CCP1|1.634896552	1	9	77	19988	http://www.ebi.ac.uk/QuickGO/GTerm?id=GO:0090404
5	4,5	respiratory chain complex	GO:0098803	0.0373	0.0861	P80826|1.588424487;LPD1|0.565966308	2	79	77	19988	http://www.ebi.ac.uk/QuickGO/GTerm?id=GO:0098803
5	4,5	rough endoplasmic reticulum membrane	GO:0030867	0.0379	0.0861	Q43495|5.480307181	1	10	77	19988	http://www.ebi.ac.uk/QuickGO/GTerm?id=GO:0030867
7	5,6,7	rough endoplasmic reticulum	GO:0005791	0.0379	0.0861	Q43495|5.480307181	1	10	77	19988	http://www.ebi.ac.uk/QuickGO/GTerm?id=GO:0005791
5	3,4,5	retromer complex	GO:0030904	0.0379	0.0861	P80826|1.588424487	1	10	77	19988	http://www.ebi.ac.uk/QuickGO/GTerm?id=GO:0030904
5	4,5	intracellular non-membrane-bounded organelle	GO:0043232	0.0403	0.0893	P80826|1.588424487;RPL29|1.754881288;RPL9|0.575310035;RPL24|0.571074195;PH01000137G0030|0.599065468;LPD1|0.565966308;RPS10|0.618594113;Q02066|0.592333828;RPS17|0.665658337;PSRP2|0.627572934;rps4|0.651115549	11	1588	77	19988	http://www.ebi.ac.uk/QuickGO/GTerm?id=GO:0043232
3	3	non-membrane-bounded organelle	GO:0043228	0.0403	0.0893	P80826|1.588424487;RPL29|1.754881288;RPL9|0.575310035;RPL24|0.571074195;PH01000137G0030|0.599065468;LPD1|0.565966308;RPS10|0.618594113;Q02066|0.592333828;RPS17|0.665658337;PSRP2|0.627572934;rps4|0.651115549	11	1588	77	19988	http://www.ebi.ac.uk/QuickGO/GTerm?id=GO:0043228
3	3	protein-DNA complex	GO:0032993	0.0408	0.0893	P80826|1.588424487;Q02066|0.592333828	2	83	77	19988	http://www.ebi.ac.uk/QuickGO/GTerm?id=GO:0032993
3	3	site of polarized growth	GO:0030427	0.0416	0.0893	CCP1|1.634896552	1	11	77	19988	http://www.ebi.ac.uk/QuickGO/GTerm?id=GO:0030427
4	4	light-harvesting complex	GO:0030076	0.0416	0.0893	P29305|2.211106384	1	11	77	19988	http://www.ebi.ac.uk/QuickGO/GTerm?id=GO:0030076
5	4,5	extrinsic component of organelle membrane	GO:0031312	0.0416	0.0893	P80826|1.588424487	1	11	77	19988	http://www.ebi.ac.uk/QuickGO/GTerm?id=GO:0031312
4	4	eukaryotic translation elongation factor 1 complex	GO:0005853	0.0416	0.0893	Q02066|0.592333828	1	11	77	19988	http://www.ebi.ac.uk/QuickGO/GTerm?id=GO:0005853
6	5,6	mitochondrion	GO:0005739	0.0448	0.0944	ASPG1|1.508196275;P80089|1.874184585;PH01000157G0430|1.585919766;SD25|1.609550724;BMY1|3.212227051;Q43495|5.480307181;PH01001131G0060|1.687345939;tlp|1.551620328;P29305|2.211106384;NDB2|1.523793191;CYP72A15|2.085602899;PH01002240G0140|1.500709346;P80826|1.588424487;ASP1|1.721142225;PH01005665G0070|1.648624898;At1g74360|1.524451415;RPL24|0.571074195;LPD1|0.565966308;NIR|0.650177682;RPS10|0.6185941…	24	4455	77	19988	http://www.ebi.ac.uk/QuickGO/GTerm?id=GO:0005739
6	5,6	microtubule organizing center part	GO:0044450	0.0453	0.0944	LPD1|0.565966308	1	12	77	19988	http://www.ebi.ac.uk/QuickGO/GTerm?id=GO:0044450
7	4,5,7	chloroplast thylakoid membrane protein complex	GO:0098807	0.0453	0.0944	P80826|1.588424487	1	12	77	19988	http://www.ebi.ac.uk/QuickGO/GTerm?id=GO:0098807
3	3	respiratory chain	GO:0070469	0.0453	0.0944	P80826|1.588424487;LPD1|0.565966308	2	88	77	19988	http://www.ebi.ac.uk/QuickGO/GTerm?id=GO:0070469
8	6,7,8	DNA-directed RNA polymerase IV complex	GO:0000418	0.0526	0.109	P80826|1.588424487	1	14	77	19988	http://www.ebi.ac.uk/QuickGO/GTerm?id=GO:0000418
6	5,6	mitochondrial matrix	GO:0005759	0.0539	0.111	P80089|1.874184585;P80826|1.588424487	2	97	77	19988	http://www.ebi.ac.uk/QuickGO/GTerm?id=GO:0005759
6	5,6	perinuclear region of cytoplasm	GO:0048471	0.0563	0.112	P80826|1.588424487	1	15	77	19988	http://www.ebi.ac.uk/QuickGO/GTerm?id=GO:0048471
4	4	COP9 signalosome	GO:0008180	0.0563	0.112	P80826|1.588424487	1	15	77	19988	http://www.ebi.ac.uk/QuickGO/GTerm?id=GO:0008180
4	4	mRNA cleavage factor complex	GO:0005849	0.0563	0.112	P80826|1.588424487	1	15	77	19988	http://www.ebi.ac.uk/QuickGO/GTerm?id=GO:0005849
6	5,6	proton-transporting V-type ATPase, V1 domain	GO:0033180	0.0563	0.112	P29305|2.211106384	1	15	77	19988	http://www.ebi.ac.uk/QuickGO/GTerm?id=GO:0033180
5	5	mitochondrial inner membrane presequence translocase complex	GO:0005744	0.0599	0.119	P80826|1.588424487	1	16	77	19988	http://www.ebi.ac.uk/QuickGO/GTerm?id=GO:0005744
4	4	inner mitochondrial membrane protein complex	GO:0098800	0.061	0.12	P80826|1.588424487;LPD1|0.565966308	2	104	77	19988	http://www.ebi.ac.uk/QuickGO/GTerm?id=GO:0098800
7	6,7	peroxisome	GO:0005777	0.0636	0.123	CSY2|1.614675989;P80826|1.588424487;AGT1|0.595658203	3	237	77	19988	http://www.ebi.ac.uk/QuickGO/GTerm?id=GO:0005777
6	5,6	microbody	GO:0042579	0.0636	0.123	CSY2|1.614675989;P80826|1.588424487;AGT1|0.595658203	3	237	77	19988	http://www.ebi.ac.uk/QuickGO/GTerm?id=GO:0042579
6	5,6	chromatin	GO:0000785	0.0662	0.126	P80826|1.588424487;Q02066|0.592333828	2	109	77	19988	http://www.ebi.ac.uk/QuickGO/GTerm?id=GO:0000785
9	8,9	U4/U6 x U5 tri-snRNP complex	GO:0046540	0.0671	0.126	P80826|1.588424487	1	18	77	19988	http://www.ebi.ac.uk/QuickGO/GTerm?id=GO:0046540
3	3	cell surface	GO:0009986	0.0671	0.126	P80826|1.588424487	1	18	77	19988	http://www.ebi.ac.uk/QuickGO/GTerm?id=GO:0009986
7	4,6,7	organellar large ribosomal subunit	GO:0000315	0.0671	0.126	RPL9|0.575310035	1	18	77	19988	http://www.ebi.ac.uk/QuickGO/GTerm?id=GO:0000315
4	4	mitochondrial protein complex	GO:0098798	0.0694	0.13	P80826|1.588424487;LPD1|0.565966308	2	112	77	19988	http://www.ebi.ac.uk/QuickGO/GTerm?id=GO:0098798
9	7,8,9	nuclear speck	GO:0016607	0.0707	0.13	P80826|1.588424487	1	19	77	19988	http://www.ebi.ac.uk/QuickGO/GTerm?id=GO:0016607
4	4	cytochrome complex	GO:0070069	0.0707	0.13	PH01001720G0230|0.649297598	1	19	77	19988	http://www.ebi.ac.uk/QuickGO/GTerm?id=GO:0070069
7	4,5,6,7	nuclear membrane	GO:0031965	0.0707	0.13	P80826|1.588424487	1	19	77	19988	http://www.ebi.ac.uk/QuickGO/GTerm?id=GO:0031965
3	3	organelle membrane	GO:0031090	0.0719	0.131	P80089|1.874184585;PH01000157G0430|1.585919766;Q43495|5.480307181;PH01001498G0080|1.765636566;P29305|2.211106384;P80826|1.588424487;LPD1|0.565966308;Q02066|0.592333828	8	1141	77	19988	http://www.ebi.ac.uk/QuickGO/GTerm?id=GO:0031090
3	3	oxidoreductase complex	GO:1990204	0.0727	0.131	P80826|1.588424487;LPD1|0.565966308	2	115	77	19988	http://www.ebi.ac.uk/QuickGO/GTerm?id=GO:1990204
7	6,7	signal recognition particle, endoplasmic reticulum targeting	GO:0005786	0.0743	0.134	Q43495|5.480307181	1	20	77	19988	http://www.ebi.ac.uk/QuickGO/GTerm?id=GO:0005786
3	3	cell projection	GO:0042995	0.0779	0.138	CCP1|1.634896552	1	21	77	19988	http://www.ebi.ac.uk/QuickGO/GTerm?id=GO:0042995
4	4	pollen tube	GO:0090406	0.0779	0.138	CCP1|1.634896552	1	21	77	19988	http://www.ebi.ac.uk/QuickGO/GTerm?id=GO:0090406
8	5,6,7,8	microtubule organizing center	GO:0005815	0.0815	0.144	LPD1|0.565966308	1	22	77	19988	http://www.ebi.ac.uk/QuickGO/GTerm?id=GO:0005815
4	4	bounding membrane of organelle	GO:0098588	0.0831	0.145	P80089|1.874184585;Q43495|5.480307181;PH01001498G0080|1.765636566;P29305|2.211106384;P80826|1.588424487;Q02066|0.592333828	6	788	77	19988	http://www.ebi.ac.uk/QuickGO/GTerm?id=GO:0098588
8	7,8	spliceosomal tri-snRNP complex	GO:0097526	0.085	0.148	P80826|1.588424487	1	23	77	19988	http://www.ebi.ac.uk/QuickGO/GTerm?id=GO:0097526
6	5,6	signal recognition particle	GO:0048500	0.0885	0.151	Q43495|5.480307181	1	24	77	19988	http://www.ebi.ac.uk/QuickGO/GTerm?id=GO:0048500
9	6,7,8,9	DNA-directed RNA polymerase II, core complex	GO:0005665	0.0885	0.151	P80826|1.588424487	1	24	77	19988	http://www.ebi.ac.uk/QuickGO/GTerm?id=GO:0005665
7	6,7	amyloplast	GO:0009501	0.0885	0.151	WAXY|1.672246023	1	24	77	19988	http://www.ebi.ac.uk/QuickGO/GTerm?id=GO:0009501
4	4	organelle inner membrane	GO:0019866	0.0899	0.153	PH01000157G0430|1.585919766;P80826|1.588424487;LPD1|0.565966308	3	275	77	19988	http://www.ebi.ac.uk/QuickGO/GTerm?id=GO:0019866
3	3	mitochondrial membrane part	GO:0044455	0.0932	0.157	P80826|1.588424487;LPD1|0.565966308	2	133	77	19988	http://www.ebi.ac.uk/QuickGO/GTerm?id=GO:0044455
3	3	whole membrane	GO:0098805	0.0937	0.157	P80089|1.874184585;PH01001498G0080|1.765636566;P29305|2.211106384;P80826|1.588424487;Q02066|0.592333828	5	626	77	19988	http://www.ebi.ac.uk/QuickGO/GTerm?id=GO:0098805
5	5	small nucleolar ribonucleoprotein complex	GO:0005732	0.099	0.165	P80826|1.588424487	1	27	77	19988	http://www.ebi.ac.uk/QuickGO/GTerm?id=GO:0005732
8	5,7,8	late endosome	GO:0005770	0.103	0.17	P80826|1.588424487	1	28	77	19988	http://www.ebi.ac.uk/QuickGO/GTerm?id=GO:0005770
7	6,7	chromosome, centromeric region	GO:0000775	0.106	0.174	P80826|1.588424487	1	29	77	19988	http://www.ebi.ac.uk/QuickGO/GTerm?id=GO:0000775
6	5,6	proton-transporting V-type ATPase complex	GO:0033176	0.109	0.179	P29305|2.211106384	1	30	77	19988	http://www.ebi.ac.uk/QuickGO/GTerm?id=GO:0033176
4	4	1,3-beta-D-glucan synthase complex	GO:0000148	0.113	0.184	P80826|1.588424487	1	31	77	19988	http://www.ebi.ac.uk/QuickGO/GTerm?id=GO:0000148
6	3,5,6	plastid nucleoid	GO:0042646	0.116	0.188	P80826|1.588424487	1	32	77	19988	http://www.ebi.ac.uk/QuickGO/GTerm?id=GO:0042646
8	6,7,8	Golgi stack	GO:0005795	0.12	0.192	P80826|1.588424487	1	33	77	19988	http://www.ebi.ac.uk/QuickGO/GTerm?id=GO:0005795
6	5,6	nucleolus	GO:0005730	0.122	0.193	P80826|1.588424487;RPL24|0.571074195;Q02066|0.592333828;RPS17|0.665658337	4	493	77	19988	http://www.ebi.ac.uk/QuickGO/GTerm?id=GO:0005730
8	6,7,8	trans-Golgi network	GO:0005802	0.123	0.193	P80826|1.588424487;P50477|1.572109245	2	157	77	19988	http://www.ebi.ac.uk/QuickGO/GTerm?id=GO:0005802
5	4,5	proton-transporting two-sector ATPase complex, catalytic domain	GO:0033178	0.123	0.193	P29305|2.211106384	1	34	77	19988	http://www.ebi.ac.uk/QuickGO/GTerm?id=GO:0033178
7	6,7	P-body	GO:0000932	0.123	0.193	P80826|1.588424487	1	34	77	19988	http://www.ebi.ac.uk/QuickGO/GTerm?id=GO:0000932
6	5,6	cell plate	GO:0009504	0.126	0.195	P80826|1.588424487	1	35	77	19988	http://www.ebi.ac.uk/QuickGO/GTerm?id=GO:0009504
5	5	integral component of endoplasmic reticulum membrane	GO:0030176	0.126	0.195	P80826|1.588424487	1	35	77	19988	http://www.ebi.ac.uk/QuickGO/GTerm?id=GO:0030176
5	4,5	endosome membrane	GO:0010008	0.126	0.195	P80826|1.588424487	1	35	77	19988	http://www.ebi.ac.uk/QuickGO/GTerm?id=GO:0010008
5	4,5	endoplasmic reticulum part	GO:0044432	0.128	0.196	Q43495|5.480307181;P29305|2.211106384;P80826|1.588424487	3	322	77	19988	http://www.ebi.ac.uk/QuickGO/GTerm?id=GO:0044432
4	4	heterotrimeric G-protein complex	GO:0005834	0.13	0.198	P80826|1.588424487	1	36	77	19988	http://www.ebi.ac.uk/QuickGO/GTerm?id=GO:0005834
5	4,5	extrinsic component of cytoplasmic side of plasma membrane	GO:0031234	0.133	0.2	P80826|1.588424487	1	37	77	19988	http://www.ebi.ac.uk/QuickGO/GTerm?id=GO:0031234
4	4	extrinsic component of plasma membrane	GO:0019897	0.133	0.2	P80826|1.588424487	1	37	77	19988	http://www.ebi.ac.uk/QuickGO/GTerm?id=GO:0019897
6	5,6	endosomal part	GO:0044440	0.133	0.2	P80826|1.588424487	1	37	77	19988	http://www.ebi.ac.uk/QuickGO/GTerm?id=GO:0044440
8	5,7,8	chloroplast membrane	GO:0031969	0.138	0.207	PH01000157G0430|1.585919766;P80826|1.588424487	2	169	77	19988	http://www.ebi.ac.uk/QuickGO/GTerm?id=GO:0031969
5	4,5	cytoplasmic side of plasma membrane	GO:0009898	0.14	0.208	P80826|1.588424487	1	39	77	19988	http://www.ebi.ac.uk/QuickGO/GTerm?id=GO:0009898
7	6,7	condensed chromosome	GO:0000793	0.143	0.212	P80826|1.588424487	1	40	77	19988	http://www.ebi.ac.uk/QuickGO/GTerm?id=GO:0000793
6	5,6	ribonucleoprotein granule	GO:0035770	0.146	0.213	P80826|1.588424487	1	41	77	19988	http://www.ebi.ac.uk/QuickGO/GTerm?id=GO:0035770
7	6,7	RNA polymerase II transcription factor complex	GO:0090575	0.146	0.213	P80826|1.588424487	1	41	77	19988	http://www.ebi.ac.uk/QuickGO/GTerm?id=GO:0090575
6	5,6	cytoplasmic ribonucleoprotein granule	GO:0036464	0.146	0.213	P80826|1.588424487	1	41	77	19988	http://www.ebi.ac.uk/QuickGO/GTerm?id=GO:0036464
7	6,7	spliceosomal snRNP complex	GO:0097525	0.15	0.216	P80826|1.588424487	1	42	77	19988	http://www.ebi.ac.uk/QuickGO/GTerm?id=GO:0097525
6	5,6	small nuclear ribonucleoprotein complex	GO:0030532	0.15	0.216	P80826|1.588424487	1	42	77	19988	http://www.ebi.ac.uk/QuickGO/GTerm?id=GO:0030532
6	4,5,6	intrinsic component of endoplasmic reticulum membrane	GO:0031227	0.153	0.218	P80826|1.588424487	1	43	77	19988	http://www.ebi.ac.uk/QuickGO/GTerm?id=GO:0031227
4	4	nuclear pore	GO:0005643	0.153	0.218	P80826|1.588424487	1	43	77	19988	http://www.ebi.ac.uk/QuickGO/GTerm?id=GO:0005643
7	4,6,7	plastid membrane	GO:0042170	0.16	0.222	PH01000157G0430|1.585919766;P80826|1.588424487	2	185	77	19988	http://www.ebi.ac.uk/QuickGO/GTerm?id=GO:0042170
7	6,7	chloroplast thylakoid lumen	GO:0009543	0.16	0.222	P80826|1.588424487	1	45	77	19988	http://www.ebi.ac.uk/QuickGO/GTerm?id=GO:0009543
6	5,6	plastid thylakoid lumen	GO:0031978	0.16	0.222	P80826|1.588424487	1	45	77	19988	http://www.ebi.ac.uk/QuickGO/GTerm?id=GO:0031978
4	4	cytoplasmic side of membrane	GO:0098562	0.16	0.222	P80826|1.588424487	1	45	77	19988	http://www.ebi.ac.uk/QuickGO/GTerm?id=GO:0098562
5	4,5	mitochondrial part	GO:0044429	0.16	0.222	P80089|1.874184585;P80826|1.588424487;LPD1|0.565966308	3	358	77	19988	http://www.ebi.ac.uk/QuickGO/GTerm?id=GO:0044429
8	6,7,8	COPI-coated vesicle	GO:0030137	0.163	0.224	P80826|1.588424487	1	46	77	19988	http://www.ebi.ac.uk/QuickGO/GTerm?id=GO:0030137
7	5,6,7	COPI-coated vesicle membrane	GO:0030663	0.163	0.224	P80826|1.588424487	1	46	77	19988	http://www.ebi.ac.uk/QuickGO/GTerm?id=GO:0030663
6	5,6	nuclear transcription factor complex	GO:0044798	0.166	0.227	P80826|1.588424487	1	47	77	19988	http://www.ebi.ac.uk/QuickGO/GTerm?id=GO:0044798
6	4,5,6	endoplasmic reticulum	GO:0005783	0.176	0.24	Q43495|5.480307181;tlp|1.551620328;P29305|2.211106384;CYP72A15|2.085602899;P80826|1.588424487	5	771	77	19988	http://www.ebi.ac.uk/QuickGO/GTerm?id=GO:0005783
2	2	nucleoid	GO:0009295	0.179	0.242	P80826|1.588424487	1	51	77	19988	http://www.ebi.ac.uk/QuickGO/GTerm?id=GO:0009295
3	3	side of membrane	GO:0098552	0.182	0.245	P80826|1.588424487	1	52	77	19988	http://www.ebi.ac.uk/QuickGO/GTerm?id=GO:0098552
5	5	mitochondrial inner membrane	GO:0005743	0.183	0.245	P80826|1.588424487;LPD1|0.565966308	2	202	77	19988	http://www.ebi.ac.uk/QuickGO/GTerm?id=GO:0005743
8	6,7,8	nuclear body	GO:0016604	0.185	0.247	P80826|1.588424487	1	53	77	19988	http://www.ebi.ac.uk/QuickGO/GTerm?id=GO:0016604
8	4,6,7,8	microtubule	GO:0005874	0.186	0.247	P80826|1.588424487;LPD1|0.565966308	2	204	77	19988	http://www.ebi.ac.uk/QuickGO/GTerm?id=GO:0005874
4	4	mediator complex	GO:0016592	0.188	0.249	P80826|1.588424487	1	54	77	19988	http://www.ebi.ac.uk/QuickGO/GTerm?id=GO:0016592
6	5,6	chromosomal region	GO:0098687	0.195	0.256	P80826|1.588424487	1	56	77	19988	http://www.ebi.ac.uk/QuickGO/GTerm?id=GO:0098687
9	6,8,9	chloroplast outer membrane	GO:0009707	0.198	0.258	P80826|1.588424487	1	57	77	19988	http://www.ebi.ac.uk/QuickGO/GTerm?id=GO:0009707
7	4,6,7	endosome	GO:0005768	0.198	0.258	P80826|1.588424487;P50477|1.572109245	2	213	77	19988	http://www.ebi.ac.uk/QuickGO/GTerm?id=GO:0005768
7	3,5,6,7	polymeric cytoskeletal fiber	GO:0099513	0.207	0.266	P80826|1.588424487;LPD1|0.565966308	2	219	77	19988	http://www.ebi.ac.uk/QuickGO/GTerm?id=GO:0099513
5	4,5	proton-transporting two-sector ATPase complex	GO:0016469	0.207	0.266	P29305|2.211106384	1	60	77	19988	http://www.ebi.ac.uk/QuickGO/GTerm?id=GO:0016469
6	4,5,6	Golgi-associated vesicle membrane	GO:0030660	0.207	0.266	P80826|1.588424487	1	60	77	19988	http://www.ebi.ac.uk/QuickGO/GTerm?id=GO:0030660
2	2	supramolecular fiber	GO:0099512	0.208	0.266	P80826|1.588424487;LPD1|0.565966308	2	220	77	19988	http://www.ebi.ac.uk/QuickGO/GTerm?id=GO:0099512
5	5	plastid outer membrane	GO:0009527	0.216	0.271	P80826|1.588424487	1	63	77	19988	http://www.ebi.ac.uk/QuickGO/GTerm?id=GO:0009527
3	3	protein complex	GO:0043234	0.216	0.271	Q43495|5.480307181;P29305|2.211106384;P80826|1.588424487;FTA|1.509636399;PH01000137G0030|0.599065468;LPD1|0.565966308;CAP10A|0.501070054;P29308|0.398024362;Q02066|0.592333828;PH01001720G0230|0.649297598	10	1952	77	19988	http://www.ebi.ac.uk/QuickGO/GTerm?id=GO:0043234
5	4,5	intracellular organelle lumen	GO:0070013	0.217	0.271	P80089|1.874184585;P29305|2.211106384;P80826|1.588424487;RPL24|0.571074195;Q02066|0.592333828;RPS17|0.665658337	6	1049	77	19988	http://www.ebi.ac.uk/QuickGO/GTerm?id=GO:0070013
3	3	organelle lumen	GO:0043233	0.217	0.271	P80089|1.874184585;P29305|2.211106384;P80826|1.588424487;RPL24|0.571074195;Q02066|0.592333828;RPS17|0.665658337	6	1049	77	19988	http://www.ebi.ac.uk/QuickGO/GTerm?id=GO:0043233
2	2	membrane-enclosed lumen	GO:0031974	0.217	0.271	P80089|1.874184585;P29305|2.211106384;P80826|1.588424487;RPL24|0.571074195;Q02066|0.592333828;RPS17|0.665658337	6	1049	77	19988	http://www.ebi.ac.uk/QuickGO/GTerm?id=GO:0031974
6	5,6	phragmoplast	GO:0009524	0.225	0.276	P80826|1.588424487	1	66	77	19988	http://www.ebi.ac.uk/QuickGO/GTerm?id=GO:0009524
8	6,7,8	DNA-directed RNA polymerase II, holoenzyme	GO:0016591	0.225	0.276	P80826|1.588424487	1	66	77	19988	http://www.ebi.ac.uk/QuickGO/GTerm?id=GO:0016591
5	5	anchored component of plasma membrane	GO:0046658	0.225	0.276	P80826|1.588424487	1	66	77	19988	http://www.ebi.ac.uk/QuickGO/GTerm?id=GO:0046658
7	5,6,7	Golgi-associated vesicle	GO:0005798	0.225	0.276	P80826|1.588424487	1	66	77	19988	http://www.ebi.ac.uk/QuickGO/GTerm?id=GO:0005798
4	4	transcription factor complex	GO:0005667	0.228	0.279	P80826|1.588424487	1	67	77	19988	http://www.ebi.ac.uk/QuickGO/GTerm?id=GO:0005667
5	4,5	chromosomal part	GO:0044427	0.232	0.282	P80826|1.588424487;Q02066|0.592333828	2	237	77	19988	http://www.ebi.ac.uk/QuickGO/GTerm?id=GO:0044427
7	4,6,7	mitochondrial membrane	GO:0031966	0.256	0.31	P80826|1.588424487;LPD1|0.565966308	2	254	77	19988	http://www.ebi.ac.uk/QuickGO/GTerm?id=GO:0031966
5	4,5	plasma membrane protein complex	GO:0098797	0.272	0.328	P80826|1.588424487	1	82	77	19988	http://www.ebi.ac.uk/QuickGO/GTerm?id=GO:0098797
6	5,6	mitochondrial envelope	GO:0005740	0.278	0.333	P80826|1.588424487;LPD1|0.565966308	2	269	77	19988	http://www.ebi.ac.uk/QuickGO/GTerm?id=GO:0005740
6	6	Cul4-RING E3 ubiquitin ligase complex	GO:0080008	0.28	0.334	P80826|1.588424487	1	85	77	19988	http://www.ebi.ac.uk/QuickGO/GTerm?id=GO:0080008
6	5,6	spliceosomal complex	GO:0005681	0.28	0.334	P80826|1.588424487	1	85	77	19988	http://www.ebi.ac.uk/QuickGO/GTerm?id=GO:0005681
7	4,5,6,7	coated vesicle membrane	GO:0030662	0.283	0.334	P80826|1.588424487	1	86	77	19988	http://www.ebi.ac.uk/QuickGO/GTerm?id=GO:0030662
4	4	anchored component of membrane	GO:0031225	0.283	0.334	P80826|1.588424487	1	86	77	19988	http://www.ebi.ac.uk/QuickGO/GTerm?id=GO:0031225
3	3	extrinsic component of membrane	GO:0019898	0.289	0.339	P80826|1.588424487	1	88	77	19988	http://www.ebi.ac.uk/QuickGO/GTerm?id=GO:0019898
7	6,7	microtubule cytoskeleton	GO:0015630	0.293	0.343	P80826|1.588424487;LPD1|0.565966308	2	280	77	19988	http://www.ebi.ac.uk/QuickGO/GTerm?id=GO:0015630
6	5,6	nuclear DNA-directed RNA polymerase complex	GO:0055029	0.299	0.349	P80826|1.588424487	1	92	77	19988	http://www.ebi.ac.uk/QuickGO/GTerm?id=GO:0055029
4	4	RNA polymerase complex	GO:0030880	0.302	0.349	P80826|1.588424487	1	93	77	19988	http://www.ebi.ac.uk/QuickGO/GTerm?id=GO:0030880
5	5	DNA-directed RNA polymerase complex	GO:0000428	0.302	0.349	P80826|1.588424487	1	93	77	19988	http://www.ebi.ac.uk/QuickGO/GTerm?id=GO:0000428
4	3,4	endoplasmic reticulum membrane	GO:0005789	0.305	0.349	Q43495|5.480307181;P80826|1.588424487	2	288	77	19988	http://www.ebi.ac.uk/QuickGO/GTerm?id=GO:0005789
7	6,7	coated vesicle	GO:0030135	0.305	0.349	P80826|1.588424487	1	94	77	19988	http://www.ebi.ac.uk/QuickGO/GTerm?id=GO:0030135
6	5,6	endoplasmic reticulum subcompartment	GO:0098827	0.306	0.349	Q43495|5.480307181;P80826|1.588424487	2	289	77	19988	http://www.ebi.ac.uk/QuickGO/GTerm?id=GO:0098827
3	3	nuclear outer membrane-endoplasmic reticulum membrane network	GO:0042175	0.308	0.35	Q43495|5.480307181;P80826|1.588424487	2	290	77	19988	http://www.ebi.ac.uk/QuickGO/GTerm?id=GO:0042175
5	5	kinesin complex	GO:0005871	0.316	0.357	P80826|1.588424487	1	98	77	19988	http://www.ebi.ac.uk/QuickGO/GTerm?id=GO:0005871
6	4,5,6	nuclear envelope	GO:0005635	0.323	0.365	P80826|1.588424487	1	101	77	19988	http://www.ebi.ac.uk/QuickGO/GTerm?id=GO:0005635
4	4	catalytic complex	GO:1902494	0.326	0.365	P80826|1.588424487;FTA|1.509636399;PH01000137G0030|0.599065468;LPD1|0.565966308	4	748	77	19988	http://www.ebi.ac.uk/QuickGO/GTerm?id=GO:1902494
4	4	organelle outer membrane	GO:0031968	0.326	0.365	P80826|1.588424487	1	102	77	19988	http://www.ebi.ac.uk/QuickGO/GTerm?id=GO:0031968
3	3	outer membrane	GO:0019867	0.344	0.383	P80826|1.588424487	1	109	77	19988	http://www.ebi.ac.uk/QuickGO/GTerm?id=GO:0019867
6	5,6	cytoplasmic vesicle membrane	GO:0030659	0.349	0.387	P80826|1.588424487	1	111	77	19988	http://www.ebi.ac.uk/QuickGO/GTerm?id=GO:0030659
5	4,5	vesicle membrane	GO:0012506	0.357	0.394	P80826|1.588424487	1	114	77	19988	http://www.ebi.ac.uk/QuickGO/GTerm?id=GO:0012506
7	5,6,7	Golgi subcompartment	GO:0098791	0.368	0.405	P80826|1.588424487;P50477|1.572109245	2	333	77	19988	http://www.ebi.ac.uk/QuickGO/GTerm?id=GO:0098791
6	5,6	chromosome	GO:0005694	0.381	0.417	P80826|1.588424487;Q02066|0.592333828	2	342	77	19988	http://www.ebi.ac.uk/QuickGO/GTerm?id=GO:0005694
7	4,5,6,7	cytoskeletal part	GO:0044430	0.382	0.417	P80826|1.588424487;LPD1|0.565966308	2	343	77	19988	http://www.ebi.ac.uk/QuickGO/GTerm?id=GO:0044430
4	4	microtubule associated complex	GO:0005875	0.388	0.422	P80826|1.588424487	1	127	77	19988	http://www.ebi.ac.uk/QuickGO/GTerm?id=GO:0005875
6	6	transferase complex, transferring phosphorus-containing groups	GO:0061695	0.409	0.443	P80826|1.588424487	1	136	77	19988	http://www.ebi.ac.uk/QuickGO/GTerm?id=GO:0061695
7	6,7	plant-type vacuole	GO:0000325	0.421	0.454	PH01001498G0080|1.765636566	1	141	77	19988	http://www.ebi.ac.uk/QuickGO/GTerm?id=GO:0000325
2	2	membrane	GO:0016020	0.424	0.455	ASPG1|1.508196275;P80089|1.874184585;PH01000101G0680|3.040635166;UXS6|1.750945746;PH01000157G0430|1.585919766;SD25|1.609550724;PATL3|1.665916623;Q43495|5.480307181;PH01001498G0080|1.765636566;P29305|2.211106384;CYP72A15|2.085602899;P80826|1.588424487;P50477|1.572109245;Sb03g046810|1.723109056;PH01100083G0010|1.848329913;PAO|1.55076872;LAMP1|1.584909068;CCP1|1.634896552;At1g74360|1.524451415;RPL9|…	34	8486	77	19988	http://www.ebi.ac.uk/QuickGO/GTerm?id=GO:0016020
5	4,5	cytoplasmic vesicle part	GO:0044433	0.425	0.455	P80826|1.588424487	1	143	77	19988	http://www.ebi.ac.uk/QuickGO/GTerm?id=GO:0044433
5	5	cullin-RING ubiquitin ligase complex	GO:0031461	0.454	0.484	P80826|1.588424487	1	156	77	19988	http://www.ebi.ac.uk/QuickGO/GTerm?id=GO:0031461
6	5,6	nuclear lumen	GO:0031981	0.468	0.497	P80826|1.588424487;RPL24|0.571074195;Q02066|0.592333828;RPS17|0.665658337	4	911	77	19988	http://www.ebi.ac.uk/QuickGO/GTerm?id=GO:0031981
5	4,5	Golgi apparatus part	GO:0044431	0.472	0.499	P80826|1.588424487;P50477|1.572109245	2	411	77	19988	http://www.ebi.ac.uk/QuickGO/GTerm?id=GO:0044431
6	5,6	cytoskeleton	GO:0005856	0.481	0.507	P80826|1.588424487;LPD1|0.565966308	2	418	77	19988	http://www.ebi.ac.uk/QuickGO/GTerm?id=GO:0005856
6	5,6	Golgi membrane	GO:0000139	0.508	0.533	P80826|1.588424487	1	183	77	19988	http://www.ebi.ac.uk/QuickGO/GTerm?id=GO:0000139
5	5	transferase complex	GO:1990234	0.572	0.596	P80826|1.588424487;FTA|1.509636399	2	495	77	19988	http://www.ebi.ac.uk/QuickGO/GTerm?id=GO:1990234
4	4	intrinsic component of plasma membrane	GO:0031226	0.573	0.596	P80826|1.588424487	1	219	77	19988	http://www.ebi.ac.uk/QuickGO/GTerm?id=GO:0031226
4	4	ubiquitin ligase complex	GO:0000151	0.587	0.608	P80826|1.588424487	1	228	77	19988	http://www.ebi.ac.uk/QuickGO/GTerm?id=GO:0000151
2	2	membrane part	GO:0044425	0.588	0.608	PH01000101G0680|3.040635166;SD25|1.609550724;PATL3|1.665916623;Q43495|5.480307181;PH01001498G0080|1.765636566;P29305|2.211106384;CYP72A15|2.085602899;P80826|1.588424487;PAO|1.55076872;LAMP1|1.584909068;At1g74360|1.524451415;RPL9|0.575310035;LPD1|0.565966308;CAP10A|0.501070054;P29308|0.398024362;TIM22-3|0.628426122;Q02066|0.592333828;PH01001720G0230|0.649297598	18	4781	77	19988	http://www.ebi.ac.uk/QuickGO/GTerm?id=GO:0044425
4	4	integral component of membrane	GO:0016021	0.592	0.61	PH01000101G0680|3.040635166;SD25|1.609550724;PATL3|1.665916623;Q43495|5.480307181;PH01001498G0080|1.765636566;P29305|2.211106384;CYP72A15|2.085602899;P80826|1.588424487;PAO|1.55076872;LAMP1|1.584909068;At1g74360|1.524451415;RPL9|0.575310035;LPD1|0.565966308;TIM22-3|0.628426122;Q02066|0.592333828;PH01001720G0230|0.649297598	16	4265	77	19988	http://www.ebi.ac.uk/QuickGO/GTerm?id=GO:0016021
3	3	intrinsic component of membrane	GO:0031224	0.616	0.632	PH01000101G0680|3.040635166;SD25|1.609550724;PATL3|1.665916623;Q43495|5.480307181;PH01001498G0080|1.765636566;P29305|2.211106384;CYP72A15|2.085602899;P80826|1.588424487;PAO|1.55076872;LAMP1|1.584909068;At1g74360|1.524451415;RPL9|0.575310035;LPD1|0.565966308;TIM22-3|0.628426122;Q02066|0.592333828;PH01001720G0230|0.649297598	16	4322	77	19988	http://www.ebi.ac.uk/QuickGO/GTerm?id=GO:0031224
3	3	endomembrane system	GO:0012505	0.619	0.633	Q43495|5.480307181;tlp|1.551620328;P29305|2.211106384;CYP72A15|2.085602899;P80826|1.588424487;P50477|1.572109245	6	1650	77	19988	http://www.ebi.ac.uk/QuickGO/GTerm?id=GO:0012505
7	5,6,7	nucleoplasm part	GO:0044451	0.65	0.662	P80826|1.588424487	1	270	77	19988	http://www.ebi.ac.uk/QuickGO/GTerm?id=GO:0044451
5	4,5	nuclear part	GO:0044428	0.657	0.667	P80826|1.588424487;RPL24|0.571074195;Q02066|0.592333828;RPS17|0.665658337	4	1155	77	19988	http://www.ebi.ac.uk/QuickGO/GTerm?id=GO:0044428
3	3	plasma membrane part	GO:0044459	0.744	0.752	P80826|1.588424487	1	350	77	19988	http://www.ebi.ac.uk/QuickGO/GTerm?id=GO:0044459
6	5,6	nucleoplasm	GO:0005654	0.746	0.752	P80826|1.588424487	1	352	77	19988	http://www.ebi.ac.uk/QuickGO/GTerm?id=GO:0005654
6	5,6	nucleus	GO:0005634	0.756	0.759	PH01000011G2670|1.618939296;PH01000121G1130|1.598740941;PH01000290G0470|1.531403518;Q43495|5.480307181;P29305|2.211106384;PH01002248G0250|1.530194115;P80826|1.588424487;BETV1L|1.835519874;CCP1|1.634896552;RPL24|0.571074195;P29308|0.398024362;Q02066|0.592333828;RPS17|0.665658337	13	3882	77	19988	http://www.ebi.ac.uk/QuickGO/GTerm?id=GO:0005634
6	4,5,6	Golgi apparatus	GO:0005794	0.806	0.806	P80826|1.588424487;P50477|1.572109245	2	777	77	19988	http://www.ebi.ac.uk/QuickGO/GTerm?id=GO:0005794

## Sheet: mf.xls
Table S2 Differential expressed proteins annotation in molecular function in GO database
maxLevel	levels	GO_Name	GO_ID	Pvalue	Pvalue_adjusted	Genes	Count	Pop_Hit	List_Total	Background_Genes	URL
4	4	tetrapyrrole binding	GO:0046906	1e-09	6.55e-07	PH01000043G2150|1.543865433;PH01000898G0600|1.965363594;P29305|2.211106384;CYP72A15|2.085602899;P80826|1.588424487;PER70|2.036694586;Sb03g046810|1.723109056;PH01100083G0010|1.848329913;NIR|0.650177682;CAP10A|0.501070054;PH01000761G0570|0.656611514;P29308|0.398024362;Q02066|0.592333828	13	325	76	17902	http://www.ebi.ac.uk/QuickGO/GTerm?id=GO:0046906
4	4	transferase activity, transferring nitrogenous groups	GO:0016769	2.69e-07	5.08e-05	P29305|2.211106384;P80826|1.588424487;ASP1|1.721142225;P29308|0.398024362;PH01001303G0370|0.653209586;AGT1|0.595658203	6	63	76	17902	http://www.ebi.ac.uk/QuickGO/GTerm?id=GO:0016769
5	5	transaminase activity	GO:0008483	2.69e-07	5.08e-05	P29305|2.211106384;P80826|1.588424487;ASP1|1.721142225;P29308|0.398024362;PH01001303G0370|0.653209586;AGT1|0.595658203	6	63	76	17902	http://www.ebi.ac.uk/QuickGO/GTerm?id=GO:0008483
3	3	oxidoreductase activity	GO:0016491	3.11e-07	5.08e-05	PH01000043G2150|1.543865433;PH01000157G0430|1.585919766;PH01000290G0470|1.531403518;At1g62810|1.982103184;Q43495|5.480307181;PH01000898G0600|1.965363594;P29305|2.211106384;NDB2|1.523793191;CYP72A15|2.085602899;P80826|1.588424487;PER70|2.036694586;FER1|1.557846522;Sb03g046810|1.723109056;PH01100083G0010|1.848329913;PAO|1.55076872;CAD5|1.611066513;LAC25|1.763531683;PH01000137G0030|0.599065468;LPD1|…	23	1699	76	17902	http://www.ebi.ac.uk/QuickGO/GTerm?id=GO:0016491
5	5	heme binding	GO:0020037	3.96e-07	5.18e-05	PH01000043G2150|1.543865433;PH01000898G0600|1.965363594;P29305|2.211106384;CYP72A15|2.085602899;P80826|1.588424487;PER70|2.036694586;Sb03g046810|1.723109056;PH01100083G0010|1.848329913;NIR|0.650177682;PH01000761G0570|0.656611514	10	290	76	17902	http://www.ebi.ac.uk/QuickGO/GTerm?id=GO:0020037
7	7	cysteine-type endopeptidase activity	GO:0004197	1.79e-06	0.000195	P80089|1.874184585;CYP-3|1.570124782;Os09g0442300|1.930133039;CCP1|1.634896552;CATHB2|1.915507292	5	48	76	17902	http://www.ebi.ac.uk/QuickGO/GTerm?id=GO:0004197
5	4,5	pyridoxal phosphate binding	GO:0030170	2.71e-06	0.000222	P29305|2.211106384;P80826|1.588424487;ASP1|1.721142225;P29308|0.398024362;PH01001303G0370|0.653209586;Q02066|0.592333828;AGT1|0.595658203	7	145	76	17902	http://www.ebi.ac.uk/QuickGO/GTerm?id=GO:0030170
4	4	vitamin B6 binding	GO:0070279	2.71e-06	0.000222	P29305|2.211106384;P80826|1.588424487;ASP1|1.721142225;P29308|0.398024362;PH01001303G0370|0.653209586;Q02066|0.592333828;AGT1|0.595658203	7	145	76	17902	http://www.ebi.ac.uk/QuickGO/GTerm?id=GO:0070279
3	3	cofactor binding	GO:0048037	4.67e-06	0.000339	UXS6|1.750945746;PH01000290G0470|1.531403518;At1g62810|1.982103184;Q43495|5.480307181;P29305|2.211106384;NDB2|1.523793191;P80826|1.588424487;ASP1|1.721142225;LPD1|0.565966308;P29308|0.398024362;PH01001303G0370|0.653209586;Q02066|0.592333828;AGT1|0.595658203	13	674	76	17902	http://www.ebi.ac.uk/QuickGO/GTerm?id=GO:0048037
5	5	chlorophyll binding	GO:0016168	1.12e-05	0.000731	P29305|2.211106384;CAP10A|0.501070054;P29308|0.398024362;Q02066|0.592333828	4	33	76	17902	http://www.ebi.ac.uk/QuickGO/GTerm?id=GO:0016168
7	7	copper ion binding	GO:0005507	1.39e-05	0.00076	At1g62810|1.982103184;P29305|2.211106384;P80826|1.588424487;ASP1|1.721142225;PH01005469G0070|1.910034876;LAC25|1.763531683;PH01000137G0030|0.599065468;LPD1|0.565966308	8	259	76	17902	http://www.ebi.ac.uk/QuickGO/GTerm?id=GO:0005507
4	4	vitamin binding	GO:0019842	1.39e-05	0.00076	P29305|2.211106384;P80826|1.588424487;ASP1|1.721142225;P29308|0.398024362;PH01001303G0370|0.653209586;Q02066|0.592333828;AGT1|0.595658203	7	186	76	17902	http://www.ebi.ac.uk/QuickGO/GTerm?id=GO:0019842
5	5	metal ion binding	GO:0046872	1.55e-05	0.000776	PH01000011G2670|1.618939296;PH01000043G2150|1.543865433;P80089|1.874184585;PH01000157G0430|1.585919766;At1g62810|1.982103184;BMY1|3.212227051;Q43495|5.480307181;PH01000898G0600|1.965363594;P29305|2.211106384;NDB2|1.523793191;CYP72A15|2.085602899;PH01002248G0250|1.530194115;P80826|1.588424487;PER70|2.036694586;FER1|1.557846522;ASP1|1.721142225;P50477|1.572109245;PH01005469G0070|1.910034876;Sb03g04…	33	3859	76	17902	http://www.ebi.ac.uk/QuickGO/GTerm?id=GO:0046872
4	4	peptidase activity	GO:0008233	1.69e-05	0.000776	ASPG1|1.508196275;P80089|1.874184585;CYP-3|1.570124782;P29305|2.211106384;P80826|1.588424487;ASP1|1.721142225;LAMP1|1.584909068;Os09g0442300|1.930133039;CCP1|1.634896552;CATHB2|1.915507292;PH01000052G1130|0.441589629;P29308|0.398024362;PH01001219G0020|0.611022423;Q02066|0.592333828	14	878	76	17902	http://www.ebi.ac.uk/QuickGO/GTerm?id=GO:0008233
5	5	pheophorbide a oxygenase activity	GO:0032441	1.78e-05	0.000776	PH01000157G0430|1.585919766;PAO|1.55076872	2	2	76	17902	http://www.ebi.ac.uk/QuickGO/GTerm?id=GO:0032441
4	4	cation binding	GO:0043169	1.99e-05	0.000815	PH01000011G2670|1.618939296;PH01000043G2150|1.543865433;P80089|1.874184585;PH01000157G0430|1.585919766;At1g62810|1.982103184;BMY1|3.212227051;Q43495|5.480307181;PH01000898G0600|1.965363594;P29305|2.211106384;NDB2|1.523793191;CYP72A15|2.085602899;PH01002248G0250|1.530194115;P80826|1.588424487;PER70|2.036694586;FER1|1.557846522;ASP1|1.721142225;P50477|1.572109245;PH01005469G0070|1.910034876;Sb03g04…	33	3904	76	17902	http://www.ebi.ac.uk/QuickGO/GTerm?id=GO:0043169
6	6	endopeptidase activity	GO:0004175	2.71e-05	0.00103	ASPG1|1.508196275;P80089|1.874184585;CYP-3|1.570124782;P80826|1.588424487;ASP1|1.721142225;Os09g0442300|1.930133039;CCP1|1.634896552;CATHB2|1.915507292;PH01000052G1130|0.441589629;PH01001219G0020|0.611022423	10	467	76	17902	http://www.ebi.ac.uk/QuickGO/GTerm?id=GO:0004175
3	3	peroxidase activity	GO:0004601	2.87e-05	0.00103	PH01000898G0600|1.965363594;P29305|2.211106384;P80826|1.588424487;PER70|2.036694586;Sb03g046810|1.723109056;PH01000761G0570|0.656611514	6	140	76	17902	http://www.ebi.ac.uk/QuickGO/GTerm?id=GO:0004601
4	4	oxidoreductase activity, acting on peroxide as acceptor	GO:0016684	2.98e-05	0.00103	PH01000898G0600|1.965363594;P29305|2.211106384;P80826|1.588424487;PER70|2.036694586;Sb03g046810|1.723109056;PH01000761G0570|0.656611514	6	141	76	17902	http://www.ebi.ac.uk/QuickGO/GTerm?id=GO:0016684
5	5	peptidase activity, acting on L-amino acid peptides	GO:0070011	4.77e-05	0.00139	ASPG1|1.508196275;P80089|1.874184585;CYP-3|1.570124782;P80826|1.588424487;ASP1|1.721142225;LAMP1|1.584909068;Os09g0442300|1.930133039;CCP1|1.634896552;CATHB2|1.915507292;PH01000052G1130|0.441589629;P29308|0.398024362;PH01001219G0020|0.611022423	12	720	76	17902	http://www.ebi.ac.uk/QuickGO/GTerm?id=GO:0070011
6	6	cysteine-type peptidase activity	GO:0008234	5.07e-05	0.00139	P80089|1.874184585;CYP-3|1.570124782;P80826|1.588424487;Os09g0442300|1.930133039;CCP1|1.634896552;CATHB2|1.915507292	6	155	76	17902	http://www.ebi.ac.uk/QuickGO/GTerm?id=GO:0008234
6	6	pyruvate, phosphate dikinase activity	GO:0050242	5.32e-05	0.00139	PH01000011G2670|1.618939296;PH01002248G0250|1.530194115	2	3	76	17902	http://www.ebi.ac.uk/QuickGO/GTerm?id=GO:0050242
7	7	glucan endo-1,4-beta-glucanase activity, C-3 substituted reducing group	GO:0052862	5.32e-05	0.00139	P80826|1.588424487;PH01002849G0030|1.644964938	2	3	76	17902	http://www.ebi.ac.uk/QuickGO/GTerm?id=GO:0052862
7	7	glucan endo-1,3-beta-glucanase activity, C-3 substituted reducing group	GO:0052861	5.32e-05	0.00139	P80826|1.588424487;PH01002849G0030|1.644964938	2	3	76	17902	http://www.ebi.ac.uk/QuickGO/GTerm?id=GO:0052861
6	6	beta-glucanase activity	GO:0052736	5.32e-05	0.00139	P80826|1.588424487;PH01002849G0030|1.644964938	2	3	76	17902	http://www.ebi.ac.uk/QuickGO/GTerm?id=GO:0052736
5	5	hydro-lyase activity	GO:0016836	6.64e-05	0.00167	TSB2|1.898726748;P29305|2.211106384;P80826|1.588424487;PH01100083G0010|1.848329913;Q02066|0.592333828	5	100	76	17902	http://www.ebi.ac.uk/QuickGO/GTerm?id=GO:0016836
5	5	2 iron, 2 sulfur cluster binding	GO:0051537	7.5e-05	0.00182	PH01000157G0430|1.585919766;P80826|1.588424487;PAO|1.55076872;PH01001720G0230|0.649297598	4	53	76	17902	http://www.ebi.ac.uk/QuickGO/GTerm?id=GO:0051537
4	4	carbon-oxygen lyase activity	GO:0016835	8.75e-05	0.002	TSB2|1.898726748;P29305|2.211106384;P80826|1.588424487;PH01100083G0010|1.848329913;P29308|0.398024362;Q02066|0.592333828	6	171	76	17902	http://www.ebi.ac.uk/QuickGO/GTerm?id=GO:0016835
2	2	antioxidant activity	GO:0016209	9.03e-05	0.002	PH01000898G0600|1.965363594;P29305|2.211106384;P80826|1.588424487;PER70|2.036694586;Sb03g046810|1.723109056;PH01000761G0570|0.656611514	6	172	76	17902	http://www.ebi.ac.uk/QuickGO/GTerm?id=GO:0016209
3	3	lyase activity	GO:0016829	9.17e-05	0.002	UXS6|1.750945746;TSB2|1.898726748;P29305|2.211106384;P80826|1.588424487;PH01005469G0070|1.910034876;PH01100083G0010|1.848329913;PH01000137G0030|0.599065468;P29308|0.398024362;Q02066|0.592333828	9	435	76	17902	http://www.ebi.ac.uk/QuickGO/GTerm?id=GO:0016829
2	2	catalytic activity	GO:0003824	0.000124	0.00261	PH01000011G2670|1.618939296;PH01000043G2150|1.543865433;ASPG1|1.508196275;P80089|1.874184585;UXS6|1.750945746;PH01000157G0430|1.585919766;SD25|1.609550724;CSY2|1.614675989;TSB2|1.898726748;PH01000290G0470|1.531403518;WAXY|1.672246023;At1g62810|1.982103184;BMY1|3.212227051;Q43495|5.480307181;CYP-3|1.570124782;PH01000898G0600|1.965363594;tlp|1.551620328;Zlp|1.673995861;PH01001498G0080|1.765636566;P…	62	10997	76	17902	http://www.ebi.ac.uk/QuickGO/GTerm?id=GO:0003824
3	3	metal cluster binding	GO:0051540	0.00017	0.00336	PH01000157G0430|1.585919766;P80826|1.588424487;PAO|1.55076872;NIR|0.650177682;Q02066|0.592333828;PH01001720G0230|0.649297598	6	193	76	17902	http://www.ebi.ac.uk/QuickGO/GTerm?id=GO:0051540
4	4	iron-sulfur cluster binding	GO:0051536	0.00017	0.00336	PH01000157G0430|1.585919766;P80826|1.588424487;PAO|1.55076872;NIR|0.650177682;Q02066|0.592333828;PH01001720G0230|0.649297598	6	193	76	17902	http://www.ebi.ac.uk/QuickGO/GTerm?id=GO:0051536
6	6	alanine-glyoxylate transaminase activity	GO:0008453	0.000176	0.00339	P80826|1.588424487;AGT1|0.595658203	2	5	76	17902	http://www.ebi.ac.uk/QuickGO/GTerm?id=GO:0008453
5	4,5	molybdopterin cofactor binding	GO:0043546	0.000264	0.00442	P29305|2.211106384;P80826|1.588424487	2	6	76	17902	http://www.ebi.ac.uk/QuickGO/GTerm?id=GO:0043546
6	6	chlorophyllide a oxygenase [overall] activity	GO:0010277	0.000264	0.00442	PH01000157G0430|1.585919766;PAO|1.55076872	2	6	76	17902	http://www.ebi.ac.uk/QuickGO/GTerm?id=GO:0010277
7	7	phosphoethanolamine N-methyltransferase activity	GO:0000234	0.000264	0.00442	P80826|1.588424487;PH01000024G2570|0.647692636	2	6	76	17902	http://www.ebi.ac.uk/QuickGO/GTerm?id=GO:0000234
5	5	phosphotransferase activity, paired acceptors	GO:0016781	0.000264	0.00442	PH01000011G2670|1.618939296;PH01002248G0250|1.530194115	2	6	76	17902	http://www.ebi.ac.uk/QuickGO/GTerm?id=GO:0016781
6	6	protochlorophyllide reductase activity	GO:0016630	0.000264	0.00442	PH01000157G0430|1.585919766;PAO|1.55076872	2	6	76	17902	http://www.ebi.ac.uk/QuickGO/GTerm?id=GO:0016630
6	6	rRNA binding	GO:0019843	0.000305	0.00499	P80826|1.588424487;RPL9|0.575310035;RPS17|0.665658337;rps4|0.651115549	4	76	76	17902	http://www.ebi.ac.uk/QuickGO/GTerm?id=GO:0019843
5	5	oxidoreductase activity, acting on single donors with incorporation of molecular oxygen, incorporation of one atom of oxygen (internal monooxygenases or internal mixed function oxidases)	GO:0016703	0.000368	0.00588	PH01000157G0430|1.585919766;PAO|1.55076872	2	7	76	17902	http://www.ebi.ac.uk/QuickGO/GTerm?id=GO:0016703
9	9	fructose 1,6-bisphosphate 1-phosphatase activity	GO:0042132	0.00049	0.00763	P29308|0.398024362;Q02066|0.592333828	2	8	76	17902	http://www.ebi.ac.uk/QuickGO/GTerm?id=GO:0042132
3	3	receptor activity	GO:0004872	0.000561	0.00827	SD25|1.609550724;PH01001498G0080|1.765636566;P29305|2.211106384;P80826|1.588424487;BETV1L|1.835519874	5	158	76	17902	http://www.ebi.ac.uk/QuickGO/GTerm?id=GO:0004872
2	2	molecular transducer activity	GO:0060089	0.000561	0.00827	SD25|1.609550724;PH01001498G0080|1.765636566;P29305|2.211106384;P80826|1.588424487;BETV1L|1.835519874	5	158	76	17902	http://www.ebi.ac.uk/QuickGO/GTerm?id=GO:0060089
4	4	organic acid binding	GO:0043177	0.000581	0.00827	PH01000290G0470|1.531403518;P29305|2.211106384;P80826|1.588424487;BETV1L|1.835519874	4	90	76	17902	http://www.ebi.ac.uk/QuickGO/GTerm?id=GO:0043177
5	5	carboxylic acid binding	GO:0031406	0.000581	0.00827	PH01000290G0470|1.531403518;P29305|2.211106384;P80826|1.588424487;BETV1L|1.835519874	4	90	76	17902	http://www.ebi.ac.uk/QuickGO/GTerm?id=GO:0031406
7	7	starch synthase activity	GO:0009011	0.000628	0.00874	WAXY|1.672246023;P29305|2.211106384	2	9	76	17902	http://www.ebi.ac.uk/QuickGO/GTerm?id=GO:0009011
2	2	electron carrier activity	GO:0009055	0.000707	0.00963	PH01000043G2150|1.543865433;P29305|2.211106384;CYP72A15|2.085602899;P80826|1.588424487;PH01100083G0010|1.848329913;Q02066|0.592333828;PH01001720G0230|0.649297598	7	350	76	17902	http://www.ebi.ac.uk/QuickGO/GTerm?id=GO:0009055
5	5	carboxy-lyase activity	GO:0016831	0.000771	0.0102	UXS6|1.750945746;P80826|1.588424487;PH01005469G0070|1.910034876;PH01000137G0030|0.599065468	4	97	76	17902	http://www.ebi.ac.uk/QuickGO/GTerm?id=GO:0016831
6	6	primary amine oxidase activity	GO:0008131	0.000783	0.0102	At1g62810|1.982103184;P80826|1.588424487	2	10	76	17902	http://www.ebi.ac.uk/QuickGO/GTerm?id=GO:0008131
7	7	alpha-mannosidase activity	GO:0004559	0.000954	0.0122	P80826|1.588424487;P50477|1.572109245	2	11	76	17902	http://www.ebi.ac.uk/QuickGO/GTerm?id=GO:0004559
3	3	structural constituent of ribosome	GO:0003735	0.00114	0.0144	P80826|1.588424487;RPL29|1.754881288;RPL9|0.575310035;RPL24|0.571074195;RPS10|0.618594113;RPS17|0.665658337;rps4|0.651115549	7	380	76	17902	http://www.ebi.ac.uk/QuickGO/GTerm?id=GO:0003735
4	4	oxidoreductase activity, acting on iron-sulfur proteins as donors	GO:0016730	0.00135	0.0157	PH01000157G0430|1.585919766;PAO|1.55076872	2	13	76	17902	http://www.ebi.ac.uk/QuickGO/GTerm?id=GO:0016730
6	6	glycopeptide alpha-N-acetylgalactosaminidase activity	GO:0033926	0.00135	0.0157	P29305|2.211106384;P80826|1.588424487	2	13	76	17902	http://www.ebi.ac.uk/QuickGO/GTerm?id=GO:0033926
7	7	molybdenum ion binding	GO:0030151	0.00135	0.0157	P29305|2.211106384;P80826|1.588424487	2	13	76	17902	http://www.ebi.ac.uk/QuickGO/GTerm?id=GO:0030151
4	4	oxidoreductase activity, acting on other nitrogenous compounds as donors	GO:0016661	0.00135	0.0157	P29305|2.211106384;NIR|0.650177682	2	13	76	17902	http://www.ebi.ac.uk/QuickGO/GTerm?id=GO:0016661
6	6	sinapyl alcohol dehydrogenase activity	GO:0052747	0.00157	0.0177	PH01000043G2150|1.543865433;CAD5|1.611066513	2	14	76	17902	http://www.ebi.ac.uk/QuickGO/GTerm?id=GO:0052747
6	6	cinnamyl-alcohol dehydrogenase activity	GO:0045551	0.00157	0.0177	PH01000043G2150|1.543865433;CAD5|1.611066513	2	14	76	17902	http://www.ebi.ac.uk/QuickGO/GTerm?id=GO:0045551
7	7	beta-amylase activity	GO:0016161	0.0018	0.02	BMY1|3.212227051;P80826|1.588424487	2	15	76	17902	http://www.ebi.ac.uk/QuickGO/GTerm?id=GO:0016161
5	5	oxidoreductase activity, acting on the CH-NH2 group of donors, oxygen as acceptor	GO:0016641	0.00205	0.0224	At1g62810|1.982103184;P80826|1.588424487	2	16	76	17902	http://www.ebi.ac.uk/QuickGO/GTerm?id=GO:0016641
8	8	sugar-phosphatase activity	GO:0050308	0.0026	0.0279	P29308|0.398024362;Q02066|0.592333828	2	18	76	17902	http://www.ebi.ac.uk/QuickGO/GTerm?id=GO:0050308
5	5	hydrolase activity, hydrolyzing O-glycosyl compounds	GO:0004553	0.00276	0.0286	BMY1|3.212227051;P29305|2.211106384;P80826|1.588424487;PH01002849G0030|1.644964938;P50477|1.572109245;AGAL3|1.680262439;PH01000071G1780|0.58635762	7	444	76	17902	http://www.ebi.ac.uk/QuickGO/GTerm?id=GO:0004553
4	4	monooxygenase activity	GO:0004497	0.00284	0.0286	PH01000157G0430|1.585919766;CYP72A15|2.085602899;P80826|1.588424487;PAO|1.55076872;PH01000137G0030|0.599065468	5	228	76	17902	http://www.ebi.ac.uk/QuickGO/GTerm?id=GO:0004497
7	7	serine-type endopeptidase inhibitor activity	GO:0004867	0.00322	0.0286	P29305|2.211106384;Q02066|0.592333828	2	20	76	17902	http://www.ebi.ac.uk/QuickGO/GTerm?id=GO:0004867
4	4	coenzyme binding	GO:0050662	0.00328	0.0286	UXS6|1.750945746;PH01000290G0470|1.531403518;Q43495|5.480307181;P29305|2.211106384;NDB2|1.523793191;P80826|1.588424487;LPD1|0.565966308	7	458	76	17902	http://www.ebi.ac.uk/QuickGO/GTerm?id=GO:0050662
5	5	oxidoreductase activity, acting on the CH-OH group of donors, NAD or NADP as acceptor	GO:0016616	0.00348	0.0286	PH01000043G2150|1.543865433;PH01000290G0470|1.531403518;P29305|2.211106384;P80826|1.588424487;CAD5|1.611066513	5	239	76	17902	http://www.ebi.ac.uk/QuickGO/GTerm?id=GO:0016616
4	4	carbon-carbon lyase activity	GO:0016830	0.00409	0.0286	UXS6|1.750945746;P80826|1.588424487;PH01005469G0070|1.910034876;PH01000137G0030|0.599065468	4	153	76	17902	http://www.ebi.ac.uk/QuickGO/GTerm?id=GO:0016830
9	5,8,9	AMP transmembrane transporter activity	GO:0080122	0.00425	0.0286	P80826|1.588424487	1	1	76	17902	http://www.ebi.ac.uk/QuickGO/GTerm?id=GO:0080122
7	7	pyruvate dehydrogenase (acetyl-transferring) kinase activity	GO:0004740	0.00425	0.0286	P80826|1.588424487	1	1	76	17902	http://www.ebi.ac.uk/QuickGO/GTerm?id=GO:0004740
6	6	D-alanine:2-oxoglutarate aminotransferase activity	GO:0047810	0.00425	0.0286	P80826|1.588424487	1	1	76	17902	http://www.ebi.ac.uk/QuickGO/GTerm?id=GO:0047810
7	7	[protein-PII] uridylyltransferase activity	GO:0008773	0.00425	0.0286	P80826|1.588424487	1	1	76	17902	http://www.ebi.ac.uk/QuickGO/GTerm?id=GO:0008773
6	6	glycine:2-oxoglutarate aminotransferase activity	GO:0047958	0.00425	0.0286	P80826|1.588424487	1	1	76	17902	http://www.ebi.ac.uk/QuickGO/GTerm?id=GO:0047958
6	6	oxalate-CoA ligase activity	GO:0050203	0.00425	0.0286	P80826|1.588424487	1	1	76	17902	http://www.ebi.ac.uk/QuickGO/GTerm?id=GO:0050203
7	7	mRNA 3'-UTR binding	GO:0003730	0.00425	0.0286	P80826|1.588424487	1	1	76	17902	http://www.ebi.ac.uk/QuickGO/GTerm?id=GO:0003730
6	6	nitrite reductase (NO-forming) activity	GO:0050421	0.00425	0.0286	NIR|0.650177682	1	1	76	17902	http://www.ebi.ac.uk/QuickGO/GTerm?id=GO:0050421
3	3	electron transporter, transferring electrons from cytochrome b6/f complex of photosystem II activity	GO:0046028	0.00425	0.0286	PH01001720G0230|0.649297598	1	1	76	17902	http://www.ebi.ac.uk/QuickGO/GTerm?id=GO:0046028
6	6	nicotinamidase activity	GO:0008936	0.00425	0.0286	P80826|1.588424487	1	1	76	17902	http://www.ebi.ac.uk/QuickGO/GTerm?id=GO:0008936
6	6	4-hydroxyphenylpyruvate dioxygenase activity	GO:0003868	0.00425	0.0286	P29305|2.211106384	1	1	76	17902	http://www.ebi.ac.uk/QuickGO/GTerm?id=GO:0003868
6	6	ferredoxin-nitrate reductase activity	GO:0047889	0.00425	0.0286	NIR|0.650177682	1	1	76	17902	http://www.ebi.ac.uk/QuickGO/GTerm?id=GO:0047889
6	6	o-succinylbenzoate-CoA ligase activity	GO:0008756	0.00425	0.0286	P80826|1.588424487	1	1	76	17902	http://www.ebi.ac.uk/QuickGO/GTerm?id=GO:0008756
12	6,7,12	polyamine-transporting ATPase activity	GO:0015417	0.00425	0.0286	P80826|1.588424487	1	1	76	17902	http://www.ebi.ac.uk/QuickGO/GTerm?id=GO:0015417
8	8	phospholipid:diacylglycerol acyltransferase activity	GO:0046027	0.00425	0.0286	P80826|1.588424487	1	1	76	17902	http://www.ebi.ac.uk/QuickGO/GTerm?id=GO:0046027
6	6	serine-glyoxylate transaminase activity	GO:0050281	0.00425	0.0286	AGT1|0.595658203	1	1	76	17902	http://www.ebi.ac.uk/QuickGO/GTerm?id=GO:0050281
6	6	leukotriene-A4 hydrolase activity	GO:0004463	0.00425	0.0286	P80826|1.588424487	1	1	76	17902	http://www.ebi.ac.uk/QuickGO/GTerm?id=GO:0004463
6	6	phosphoribulokinase activity	GO:0008974	0.00425	0.0286	Q02066|0.592333828	1	1	76	17902	http://www.ebi.ac.uk/QuickGO/GTerm?id=GO:0008974
6	6	4-amino-4-deoxychorismate lyase activity	GO:0008696	0.00425	0.0286	P80826|1.588424487	1	1	76	17902	http://www.ebi.ac.uk/QuickGO/GTerm?id=GO:0008696
8	8	alpha-1,4-glucosidase activity	GO:0004558	0.00425	0.0286	P80826|1.588424487	1	1	76	17902	http://www.ebi.ac.uk/QuickGO/GTerm?id=GO:0004558
7	7	beta-1,3-galactosyltransferase activity	GO:0048531	0.00425	0.0286	P80826|1.588424487	1	1	76	17902	http://www.ebi.ac.uk/QuickGO/GTerm?id=GO:0048531
7	7	isochorismatase activity	GO:0008908	0.00425	0.0286	P80826|1.588424487	1	1	76	17902	http://www.ebi.ac.uk/QuickGO/GTerm?id=GO:0008908
6	6	dTDP-4-dehydrorhamnose 3,5-epimerase activity	GO:0008830	0.00425	0.0286	P80826|1.588424487	1	1	76	17902	http://www.ebi.ac.uk/QuickGO/GTerm?id=GO:0008830
6	6	nicotianamine aminotransferase activity	GO:0033855	0.00425	0.0286	P29305|2.211106384	1	1	76	17902	http://www.ebi.ac.uk/QuickGO/GTerm?id=GO:0033855
6	6	licheninase activity	GO:0042972	0.00425	0.0286	P29305|2.211106384	1	1	76	17902	http://www.ebi.ac.uk/QuickGO/GTerm?id=GO:0042972
6	6	serine-pyruvate transaminase activity	GO:0004760	0.00425	0.0286	AGT1|0.595658203	1	1	76	17902	http://www.ebi.ac.uk/QuickGO/GTerm?id=GO:0004760
5	5	alliin lyase activity	GO:0047654	0.00425	0.0286	P80826|1.588424487	1	1	76	17902	http://www.ebi.ac.uk/QuickGO/GTerm?id=GO:0047654
7	7	NDP-glucose-starch glucosyltransferase activity	GO:0033840	0.00425	0.0286	WAXY|1.672246023	1	1	76	17902	http://www.ebi.ac.uk/QuickGO/GTerm?id=GO:0033840
9	9	phosphatidylinositol-3,5-bisphosphate 5-phosphatase activity	GO:0043813	0.00425	0.0286	P80826|1.588424487	1	1	76	17902	http://www.ebi.ac.uk/QuickGO/GTerm?id=GO:0043813
5	5	oxidoreductase activity, acting on other nitrogenous compounds as donors, cytochrome as acceptor	GO:0016662	0.00425	0.0286	NIR|0.650177682	1	1	76	17902	http://www.ebi.ac.uk/QuickGO/GTerm?id=GO:0016662
4	4	oxidoreductase activity, acting on single donors with incorporation of molecular oxygen	GO:0016701	0.00461	0.0308	PH01000157G0430|1.585919766;P29305|2.211106384;PAO|1.55076872	3	79	76	17902	http://www.ebi.ac.uk/QuickGO/GTerm?id=GO:0016701
5	5	hydrolase activity, acting on acid anhydrides, catalyzing transmembrane movement of substances	GO:0016820	0.00497	0.0328	Q43495|5.480307181;PH01001498G0080|1.765636566;P29305|2.211106384;P80826|1.588424487;Q02066|0.592333828	5	260	76	17902	http://www.ebi.ac.uk/QuickGO/GTerm?id=GO:0016820
4	4	hydrolase activity, acting on glycosyl bonds	GO:0016798	0.00606	0.0389	BMY1|3.212227051;P29305|2.211106384;P80826|1.588424487;PH01002849G0030|1.644964938;P50477|1.572109245;AGAL3|1.680262439;PH01000071G1780|0.58635762	7	513	76	17902	http://www.ebi.ac.uk/QuickGO/GTerm?id=GO:0016798
3	3	ion binding	GO:0043167	0.00611	0.0389	PH01000011G2670|1.618939296;PH01000043G2150|1.543865433;P80089|1.874184585;PH01000157G0430|1.585919766;SD25|1.609550724;PH01000290G0470|1.531403518;At1g62810|1.982103184;BMY1|3.212227051;Q43495|5.480307181;PH01000898G0600|1.965363594;PH01001498G0080|1.765636566;P29305|2.211106384;NDB2|1.523793191;CYP72A15|2.085602899;PH01002248G0250|1.530194115;P80826|1.588424487;PER70|2.036694586;FER1|1.55784652…	42	7231	76	17902	http://www.ebi.ac.uk/QuickGO/GTerm?id=GO:0043167
6	6	mannosidase activity	GO:0015923	0.00626	0.0389	P80826|1.588424487;P50477|1.572109245	2	28	76	17902	http://www.ebi.ac.uk/QuickGO/GTerm?id=GO:0015923
5	5	protein heterodimerization activity	GO:0046982	0.00684	0.0389	P80826|1.588424487;FTA|1.509636399;Q02066|0.592333828	3	91	76	17902	http://www.ebi.ac.uk/QuickGO/GTerm?id=GO:0046982
4	4	oxidoreductase activity, acting on CH-OH group of donors	GO:0016614	0.00686	0.0389	PH01000043G2150|1.543865433;PH01000290G0470|1.531403518;P29305|2.211106384;P80826|1.588424487;CAD5|1.611066513	5	281	76	17902	http://www.ebi.ac.uk/QuickGO/GTerm?id=GO:0016614
4	4	oxidoreductase activity, oxidizing metal ions	GO:0016722	0.00716	0.0389	FER1|1.557846522;LAC25|1.763531683	2	30	76	17902	http://www.ebi.ac.uk/QuickGO/GTerm?id=GO:0016722
5	5	primary active transmembrane transporter activity	GO:0015399	0.00717	0.0389	Q43495|5.480307181;PH01001498G0080|1.765636566;P29305|2.211106384;P80826|1.588424487;Q02066|0.592333828	5	284	76	17902	http://www.ebi.ac.uk/QuickGO/GTerm?id=GO:0015399
6	6	P-P-bond-hydrolysis-driven transmembrane transporter activity	GO:0015405	0.00717	0.0389	Q43495|5.480307181;PH01001498G0080|1.765636566;P29305|2.211106384;P80826|1.588424487;Q02066|0.592333828	5	284	76	17902	http://www.ebi.ac.uk/QuickGO/GTerm?id=GO:0015405
5	5	flavin adenine dinucleotide binding	GO:0050660	0.00723	0.0389	Q43495|5.480307181;P29305|2.211106384;NDB2|1.523793191;LPD1|0.565966308	4	180	76	17902	http://www.ebi.ac.uk/QuickGO/GTerm?id=GO:0050660
2	2	structural molecule activity	GO:0005198	0.00727	0.0389	P80826|1.588424487;RPL29|1.754881288;RPL9|0.575310035;RPL24|0.571074195;RPS10|0.618594113;RPS17|0.665658337;rps4|0.651115549	7	531	76	17902	http://www.ebi.ac.uk/QuickGO/GTerm?id=GO:0005198
6	6	endopeptidase inhibitor activity	GO:0004866	0.00812	0.0389	P29305|2.211106384;Q02066|0.592333828	2	32	76	17902	http://www.ebi.ac.uk/QuickGO/GTerm?id=GO:0004866
5	5	endopeptidase regulator activity	GO:0061135	0.00812	0.0389	P29305|2.211106384;Q02066|0.592333828	2	32	76	17902	http://www.ebi.ac.uk/QuickGO/GTerm?id=GO:0061135
4	4	enzyme inhibitor activity	GO:0004857	0.00838	0.0389	P29305|2.211106384;BETV1L|1.835519874;Q02066|0.592333828	3	98	76	17902	http://www.ebi.ac.uk/QuickGO/GTerm?id=GO:0004857
6	6	L-lactate dehydrogenase activity	GO:0004459	0.00847	0.0389	P29305|2.211106384	1	2	76	17902	http://www.ebi.ac.uk/QuickGO/GTerm?id=GO:0004459
5	5	ether hydrolase activity	GO:0016803	0.00847	0.0389	P80826|1.588424487	1	2	76	17902	http://www.ebi.ac.uk/QuickGO/GTerm?id=GO:0016803
7	7	ribonucleoside-diphosphate reductase activity, thioredoxin disulfide as acceptor	GO:0004748	0.00847	0.0389	P80826|1.588424487	1	2	76	17902	http://www.ebi.ac.uk/QuickGO/GTerm?id=GO:0004748
11	10,11	high-affinity hydrogen:glucose symporter activity	GO:0005358	0.00847	0.0389	PH01000101G0680|3.040635166	1	2	76	17902	http://www.ebi.ac.uk/QuickGO/GTerm?id=GO:0005358
8	7,8	UDP-glucose:glycoprotein glucosyltransferase activity	GO:0003980	0.00847	0.0389	P80826|1.588424487	1	2	76	17902	http://www.ebi.ac.uk/QuickGO/GTerm?id=GO:0003980
10	9,10	hydrogen:glucose symporter activity	GO:0005356	0.00847	0.0389	PH01000101G0680|3.040635166	1	2	76	17902	http://www.ebi.ac.uk/QuickGO/GTerm?id=GO:0005356
6	6	UDP-4-keto-rhamnose-4-keto-reductase activity	GO:0010490	0.00847	0.0389	P80826|1.588424487	1	2	76	17902	http://www.ebi.ac.uk/QuickGO/GTerm?id=GO:0010490
5	5	intramolecular transferase activity, transferring amino groups	GO:0016869	0.00847	0.0389	PH01001303G0370|0.653209586	1	2	76	17902	http://www.ebi.ac.uk/QuickGO/GTerm?id=GO:0016869
8	8	protein kinase C inhibitor activity	GO:0008426	0.00847	0.0389	P29305|2.211106384	1	2	76	17902	http://www.ebi.ac.uk/QuickGO/GTerm?id=GO:0008426
4	4	violaxanthin de-epoxidase activity	GO:0046422	0.00847	0.0389	P80826|1.588424487	1	2	76	17902	http://www.ebi.ac.uk/QuickGO/GTerm?id=GO:0046422
6	6	naringenin 3-dioxygenase activity	GO:0045486	0.00847	0.0389	P29305|2.211106384	1	2	76	17902	http://www.ebi.ac.uk/QuickGO/GTerm?id=GO:0045486
7	7	alpha-1,3-mannosylglycoprotein 2-beta-N-acetylglucosaminyltransferase activity	GO:0003827	0.00847	0.0389	P80826|1.588424487	1	2	76	17902	http://www.ebi.ac.uk/QuickGO/GTerm?id=GO:0003827
6	6	ferredoxin-nitrite reductase activity	GO:0048307	0.00847	0.0389	NIR|0.650177682	1	2	76	17902	http://www.ebi.ac.uk/QuickGO/GTerm?id=GO:0048307
6	6	dihydroxy-acid dehydratase activity	GO:0004160	0.00847	0.0389	P80826|1.588424487	1	2	76	17902	http://www.ebi.ac.uk/QuickGO/GTerm?id=GO:0004160
5	5	oxidoreductase activity, acting on CH or CH2 groups, disulfide as acceptor	GO:0016728	0.00847	0.0389	P80826|1.588424487	1	2	76	17902	http://www.ebi.ac.uk/QuickGO/GTerm?id=GO:0016728
6	6	UDP-4-keto-6-deoxy-glucose-3,5-epimerase activity	GO:0010489	0.00847	0.0389	P80826|1.588424487	1	2	76	17902	http://www.ebi.ac.uk/QuickGO/GTerm?id=GO:0010489
7	7	inositol-1,4,5-trisphosphate 3-kinase activity	GO:0008440	0.00847	0.0389	P80826|1.588424487	1	2	76	17902	http://www.ebi.ac.uk/QuickGO/GTerm?id=GO:0008440
7	7	inositol-1,4,5-trisphosphate 6-kinase activity	GO:0000823	0.00847	0.0389	P80826|1.588424487	1	2	76	17902	http://www.ebi.ac.uk/QuickGO/GTerm?id=GO:0000823
6	6	4-hydroxy-tetrahydrodipicolinate synthase	GO:0008840	0.00847	0.0389	Q02066|0.592333828	1	2	76	17902	http://www.ebi.ac.uk/QuickGO/GTerm?id=GO:0008840
6	6	glutamate-1-semialdehyde 2,1-aminomutase activity	GO:0042286	0.00847	0.0389	PH01001303G0370|0.653209586	1	2	76	17902	http://www.ebi.ac.uk/QuickGO/GTerm?id=GO:0042286
6	6	alanine-oxo-acid transaminase activity	GO:0047635	0.00847	0.0389	P80826|1.588424487	1	2	76	17902	http://www.ebi.ac.uk/QuickGO/GTerm?id=GO:0047635
6	6	methylmalonate-semialdehyde dehydrogenase (acylating) activity	GO:0004491	0.00847	0.0389	P80826|1.588424487	1	2	76	17902	http://www.ebi.ac.uk/QuickGO/GTerm?id=GO:0004491
9	8,9	hexose:proton symporter activity	GO:0009679	0.00847	0.0389	PH01000101G0680|3.040635166	1	2	76	17902	http://www.ebi.ac.uk/QuickGO/GTerm?id=GO:0009679
11	8,9,11	manganese-transporting ATPase activity	GO:0015410	0.00847	0.0389	P80826|1.588424487	1	2	76	17902	http://www.ebi.ac.uk/QuickGO/GTerm?id=GO:0015410
5	5	oxidoreductase activity, acting on other nitrogenous compounds as donors, iron-sulfur protein as acceptor	GO:0016664	0.00847	0.0389	NIR|0.650177682	1	2	76	17902	http://www.ebi.ac.uk/QuickGO/GTerm?id=GO:0016664
6	6	O-phospho-L-serine:2-oxoglutarate aminotransferase activity	GO:0004648	0.00847	0.0389	P29308|0.398024362	1	2	76	17902	http://www.ebi.ac.uk/QuickGO/GTerm?id=GO:0004648
8	8	alditol:NADP+ 1-oxidoreductase activity	GO:0004032	0.00847	0.0389	P29305|2.211106384	1	2	76	17902	http://www.ebi.ac.uk/QuickGO/GTerm?id=GO:0004032
9	9	histone methyltransferase activity (H3-K4 specific)	GO:0042800	0.00847	0.0389	P80826|1.588424487	1	2	76	17902	http://www.ebi.ac.uk/QuickGO/GTerm?id=GO:0042800
6	6	ribonucleoside-diphosphate reductase activity	GO:0061731	0.00847	0.0389	P80826|1.588424487	1	2	76	17902	http://www.ebi.ac.uk/QuickGO/GTerm?id=GO:0061731
7	7	L-alanine:2-oxoglutarate aminotransferase activity	GO:0004021	0.00847	0.0389	P80826|1.588424487	1	2	76	17902	http://www.ebi.ac.uk/QuickGO/GTerm?id=GO:0004021
4	4	carbon-sulfur lyase activity	GO:0016846	0.00862	0.0389	P29305|2.211106384;P80826|1.588424487	2	33	76	17902	http://www.ebi.ac.uk/QuickGO/GTerm?id=GO:0016846
6	6	amylase activity	GO:0016160	0.00862	0.0389	BMY1|3.212227051;P80826|1.588424487	2	33	76	17902	http://www.ebi.ac.uk/QuickGO/GTerm?id=GO:0016160
4	4	oxidoreductase activity, acting on the CH-NH2 group of donors	GO:0016638	0.00862	0.0389	At1g62810|1.982103184;P80826|1.588424487	2	33	76	17902	http://www.ebi.ac.uk/QuickGO/GTerm?id=GO:0016638
4	4	oxidoreductase activity, acting on NAD(P)H	GO:0016651	0.00885	0.0397	Q43495|5.480307181;P80826|1.588424487;LPD1|0.565966308	3	100	76	17902	http://www.ebi.ac.uk/QuickGO/GTerm?id=GO:0016651
6	6	protein transmembrane transporter activity	GO:0008320	0.00914	0.0398	P80826|1.588424487;TIM22-3|0.628426122	2	34	76	17902	http://www.ebi.ac.uk/QuickGO/GTerm?id=GO:0008320
5	5	peptidase inhibitor activity	GO:0030414	0.00914	0.0398	P29305|2.211106384;Q02066|0.592333828	2	34	76	17902	http://www.ebi.ac.uk/QuickGO/GTerm?id=GO:0030414
5	5	macromolecule transmembrane transporter activity	GO:0022884	0.00914	0.0398	P80826|1.588424487;TIM22-3|0.628426122	2	34	76	17902	http://www.ebi.ac.uk/QuickGO/GTerm?id=GO:0022884
4	4	peptidase regulator activity	GO:0061134	0.00914	0.0398	P29305|2.211106384;Q02066|0.592333828	2	34	76	17902	http://www.ebi.ac.uk/QuickGO/GTerm?id=GO:0061134
5	5	oxidoreductase activity, acting on NAD(P)H, quinone or similar compound as acceptor	GO:0016655	0.00967	0.0416	Q43495|5.480307181;P80826|1.588424487	2	35	76	17902	http://www.ebi.ac.uk/QuickGO/GTerm?id=GO:0016655
6	6	single-stranded DNA binding	GO:0003697	0.00967	0.0416	P29305|2.211106384;P80826|1.588424487	2	35	76	17902	http://www.ebi.ac.uk/QuickGO/GTerm?id=GO:0003697
8	8	GTPase activity	GO:0003924	0.0113	0.0428	Q43495|5.480307181;P80826|1.588424487;LPD1|0.565966308;Q02066|0.592333828	4	205	76	17902	http://www.ebi.ac.uk/QuickGO/GTerm?id=GO:0003924
7	7	carbohydrate phosphatase activity	GO:0019203	0.0113	0.0428	P29308|0.398024362;Q02066|0.592333828	2	38	76	17902	http://www.ebi.ac.uk/QuickGO/GTerm?id=GO:0019203
13	7,8,13	cation-transporting ATPase activity	GO:0019829	0.0115	0.0428	Q43495|5.480307181;P80826|1.588424487;Q02066|0.592333828	3	110	76	17902	http://www.ebi.ac.uk/QuickGO/GTerm?id=GO:0019829
4	4	oxidoreductase activity, acting on paired donors, with incorporation or reduction of molecular oxygen	GO:0016705	0.0115	0.0428	Q43495|5.480307181;P29305|2.211106384;CYP72A15|2.085602899;P80826|1.588424487;PH01100083G0010|1.848329913	5	319	76	17902	http://www.ebi.ac.uk/QuickGO/GTerm?id=GO:0016705
8	8	bis(5'-nucleosyl)-tetraphosphatase activity	GO:0008796	0.0127	0.0428	P80826|1.588424487	1	3	76	17902	http://www.ebi.ac.uk/QuickGO/GTerm?id=GO:0008796
12	9,10,12	copper-exporting ATPase activity	GO:0004008	0.0127	0.0428	P80826|1.588424487	1	3	76	17902	http://www.ebi.ac.uk/QuickGO/GTerm?id=GO:0004008
5	5	ATPase binding	GO:0051117	0.0127	0.0428	P80826|1.588424487	1	3	76	17902	http://www.ebi.ac.uk/QuickGO/GTerm?id=GO:0051117
5	5	2-C-methyl-D-erythritol 2,4-cyclodiphosphate synthase activity	GO:0008685	0.0127	0.0428	P80826|1.588424487	1	3	76	17902	http://www.ebi.ac.uk/QuickGO/GTerm?id=GO:0008685
7	7	xyloglucan 6-xylosyltransferase activity	GO:0033843	0.0127	0.0428	P80826|1.588424487	1	3	76	17902	http://www.ebi.ac.uk/QuickGO/GTerm?id=GO:0033843
4	4	hydrolase activity, acting on ether bonds	GO:0016801	0.0127	0.0428	P80826|1.588424487	1	3	76	17902	http://www.ebi.ac.uk/QuickGO/GTerm?id=GO:0016801
6	6	cysteine desulfurase activity	GO:0031071	0.0127	0.0428	P80826|1.588424487	1	3	76	17902	http://www.ebi.ac.uk/QuickGO/GTerm?id=GO:0031071
7	7	sedoheptulose-bisphosphatase activity	GO:0050278	0.0127	0.0428	Q02066|0.592333828	1	3	76	17902	http://www.ebi.ac.uk/QuickGO/GTerm?id=GO:0050278
7	7	3-oxoacyl-[acyl-carrier-protein] synthase activity	GO:0004315	0.0127	0.0428	P80826|1.588424487	1	3	76	17902	http://www.ebi.ac.uk/QuickGO/GTerm?id=GO:0004315
5	5	ligase activity, forming nitrogen-metal bonds, forming coordination complexes	GO:0051003	0.0127	0.0428	PH01002342G0040|0.616356462	1	3	76	17902	http://www.ebi.ac.uk/QuickGO/GTerm?id=GO:0051003
4	4	ligase activity, forming nitrogen-metal bonds	GO:0051002	0.0127	0.0428	PH01002342G0040|0.616356462	1	3	76	17902	http://www.ebi.ac.uk/QuickGO/GTerm?id=GO:0051002
7	7	alcohol dehydrogenase (NADP+) activity	GO:0008106	0.0127	0.0428	P29305|2.211106384	1	3	76	17902	http://www.ebi.ac.uk/QuickGO/GTerm?id=GO:0008106
6	6	citrate synthase activity	GO:0036440	0.0127	0.0428	CSY2|1.614675989	1	3	76	17902	http://www.ebi.ac.uk/QuickGO/GTerm?id=GO:0036440
7	7	protein farnesyltransferase activity	GO:0004660	0.0127	0.0428	FTA|1.509636399	1	3	76	17902	http://www.ebi.ac.uk/QuickGO/GTerm?id=GO:0004660
5	5	inositol-3-phosphate synthase activity	GO:0004512	0.0127	0.0428	PH01001498G0080|1.765636566	1	3	76	17902	http://www.ebi.ac.uk/QuickGO/GTerm?id=GO:0004512
5	5	polyamine transmembrane transporter activity	GO:0015203	0.0127	0.0428	P80826|1.588424487	1	3	76	17902	http://www.ebi.ac.uk/QuickGO/GTerm?id=GO:0015203
6	6	imidazoleglycerol-phosphate dehydratase activity	GO:0004424	0.0127	0.0428	Q02066|0.592333828	1	3	76	17902	http://www.ebi.ac.uk/QuickGO/GTerm?id=GO:0004424
4	4	phosphorus-oxygen lyase activity	GO:0016849	0.0127	0.0428	P80826|1.588424487	1	3	76	17902	http://www.ebi.ac.uk/QuickGO/GTerm?id=GO:0016849
9	9	bis(5'-nucleosyl)-tetraphosphatase (asymmetrical) activity	GO:0004081	0.0127	0.0428	P80826|1.588424487	1	3	76	17902	http://www.ebi.ac.uk/QuickGO/GTerm?id=GO:0004081
5	5	oxidoreductase activity, acting on diphenols and related substances as donors, with copper protein as acceptor	GO:0052880	0.0127	0.0428	PH01001720G0230|0.649297598	1	3	76	17902	http://www.ebi.ac.uk/QuickGO/GTerm?id=GO:0052880
6	6	magnesium chelatase activity	GO:0016851	0.0127	0.0428	PH01002342G0040|0.616356462	1	3	76	17902	http://www.ebi.ac.uk/QuickGO/GTerm?id=GO:0016851
7	7	citrate (Si)-synthase activity	GO:0004108	0.0127	0.0428	CSY2|1.614675989	1	3	76	17902	http://www.ebi.ac.uk/QuickGO/GTerm?id=GO:0004108
7	7	mannosyl-oligosaccharide glucosidase activity	GO:0004573	0.0127	0.0428	P80826|1.588424487	1	3	76	17902	http://www.ebi.ac.uk/QuickGO/GTerm?id=GO:0004573
7	7	protein N-acetylglucosaminyltransferase activity	GO:0016262	0.0127	0.0428	P80826|1.588424487	1	3	76	17902	http://www.ebi.ac.uk/QuickGO/GTerm?id=GO:0016262
7	7	phosphoenolpyruvate carboxykinase (ATP) activity	GO:0004612	0.0127	0.0428	P80826|1.588424487	1	3	76	17902	http://www.ebi.ac.uk/QuickGO/GTerm?id=GO:0004612
5	5	phosphatase binding	GO:0019902	0.0127	0.0428	P80826|1.588424487	1	3	76	17902	http://www.ebi.ac.uk/QuickGO/GTerm?id=GO:0019902
5	5	oxidoreductase activity, oxidizing metal ions, oxygen as acceptor	GO:0016724	0.0127	0.0428	FER1|1.557846522	1	3	76	17902	http://www.ebi.ac.uk/QuickGO/GTerm?id=GO:0016724
6	6	ferroxidase activity	GO:0004322	0.0127	0.0428	FER1|1.557846522	1	3	76	17902	http://www.ebi.ac.uk/QuickGO/GTerm?id=GO:0004322
8	8	CAAX-protein geranylgeranyltransferase activity	GO:0004662	0.0127	0.0428	FTA|1.509636399	1	3	76	17902	http://www.ebi.ac.uk/QuickGO/GTerm?id=GO:0004662
6	6	protein phosphatase binding	GO:0019903	0.0127	0.0428	P80826|1.588424487	1	3	76	17902	http://www.ebi.ac.uk/QuickGO/GTerm?id=GO:0019903
7	7	S-acetyltransferase activity	GO:0016418	0.0127	0.0428	P80826|1.588424487	1	3	76	17902	http://www.ebi.ac.uk/QuickGO/GTerm?id=GO:0016418
8	8	dihydrolipoyllysine-residue acetyltransferase activity	GO:0004742	0.0127	0.0428	P80826|1.588424487	1	3	76	17902	http://www.ebi.ac.uk/QuickGO/GTerm?id=GO:0004742
7	7	glutamate-tRNA ligase activity	GO:0004818	0.0127	0.0428	P29305|2.211106384	1	3	76	17902	http://www.ebi.ac.uk/QuickGO/GTerm?id=GO:0004818
6	6	plastoquinol--plastocyanin reductase activity	GO:0009496	0.0127	0.0428	PH01001720G0230|0.649297598	1	3	76	17902	http://www.ebi.ac.uk/QuickGO/GTerm?id=GO:0009496
6	6	dihydrolipoyllysine-residue (2-methylpropanoyl)transferase activity	GO:0043754	0.0127	0.0428	P80826|1.588424487	1	3	76	17902	http://www.ebi.ac.uk/QuickGO/GTerm?id=GO:0043754
6	6	methylcrotonoyl-CoA carboxylase activity	GO:0004485	0.0127	0.0428	P80826|1.588424487	1	3	76	17902	http://www.ebi.ac.uk/QuickGO/GTerm?id=GO:0004485
6	6	dihydrolipoyl dehydrogenase activity	GO:0004148	0.0127	0.0428	LPD1|0.565966308	1	3	76	17902	http://www.ebi.ac.uk/QuickGO/GTerm?id=GO:0004148
6	6	adenylylsulfate kinase activity	GO:0004020	0.0127	0.0428	P80826|1.588424487	1	3	76	17902	http://www.ebi.ac.uk/QuickGO/GTerm?id=GO:0004020
7	7	iron ion binding	GO:0005506	0.0128	0.043	P29305|2.211106384;CYP72A15|2.085602899;P80826|1.588424487;FER1|1.557846522;PH01100083G0010|1.848329913	5	328	76	17902	http://www.ebi.ac.uk/QuickGO/GTerm?id=GO:0005506
5	5	peptide transmembrane transporter activity	GO:1904680	0.0131	0.0433	P80826|1.588424487;TIM22-3|0.628426122	2	41	76	17902	http://www.ebi.ac.uk/QuickGO/GTerm?id=GO:1904680
6	6	protein histidine kinase activity	GO:0004673	0.0131	0.0433	P29305|2.211106384;P80826|1.588424487	2	41	76	17902	http://www.ebi.ac.uk/QuickGO/GTerm?id=GO:0004673
5	5	phosphotransferase activity, nitrogenous group as acceptor	GO:0016775	0.0131	0.0433	P29305|2.211106384;P80826|1.588424487	2	41	76	17902	http://www.ebi.ac.uk/QuickGO/GTerm?id=GO:0016775
12	6,7,12	ATPase coupled ion transmembrane transporter activity	GO:0042625	0.0132	0.0435	Q43495|5.480307181;P80826|1.588424487;Q02066|0.592333828	3	116	76	17902	http://www.ebi.ac.uk/QuickGO/GTerm?id=GO:0042625
4	4	unfolded protein binding	GO:0051082	0.0142	0.0463	P80089|1.874184585;P29305|2.211106384;P80826|1.588424487	3	119	76	17902	http://www.ebi.ac.uk/QuickGO/GTerm?id=GO:0051082
4	4	ribonucleoprotein complex binding	GO:0043021	0.0163	0.0493	Q43495|5.480307181;P80826|1.588424487	2	46	76	17902	http://www.ebi.ac.uk/QuickGO/GTerm?id=GO:0043021
6	6	amino acid binding	GO:0016597	0.0163	0.0493	PH01000290G0470|1.531403518;P80826|1.588424487	2	46	76	17902	http://www.ebi.ac.uk/QuickGO/GTerm?id=GO:0016597
6	6	4-alpha-hydroxytetrahydrobiopterin dehydratase activity	GO:0008124	0.0169	0.0493	P80826|1.588424487	1	4	76	17902	http://www.ebi.ac.uk/QuickGO/GTerm?id=GO:0008124
6	5,6	sulfonylurea receptor activity	GO:0008281	0.0169	0.0493	PH01001498G0080|1.765636566	1	4	76	17902	http://www.ebi.ac.uk/QuickGO/GTerm?id=GO:0008281
7	7	dihydrolipoamide S-acyltransferase activity	GO:0030523	0.0169	0.0493	P80826|1.588424487	1	4	76	17902	http://www.ebi.ac.uk/QuickGO/GTerm?id=GO:0030523
6	6	allene oxide synthase activity	GO:0009978	0.0169	0.0493	PH01100083G0010|1.848329913	1	4	76	17902	http://www.ebi.ac.uk/QuickGO/GTerm?id=GO:0009978
6	6	phospho-N-acetylmuramoyl-pentapeptide-transferase activity	GO:0008963	0.0169	0.0493	P80826|1.588424487	1	4	76	17902	http://www.ebi.ac.uk/QuickGO/GTerm?id=GO:0008963
7	7	polynucleotide adenylyltransferase activity	GO:0004652	0.0169	0.0493	P80826|1.588424487	1	4	76	17902	http://www.ebi.ac.uk/QuickGO/GTerm?id=GO:0004652
7	7	L-leucine transaminase activity	GO:0052654	0.0169	0.0493	P80826|1.588424487	1	4	76	17902	http://www.ebi.ac.uk/QuickGO/GTerm?id=GO:0052654
6	6	branched-chain-amino-acid transaminase activity	GO:0004084	0.0169	0.0493	P80826|1.588424487	1	4	76	17902	http://www.ebi.ac.uk/QuickGO/GTerm?id=GO:0004084
8	8	poly(A) binding	GO:0008143	0.0169	0.0493	P80826|1.588424487	1	4	76	17902	http://www.ebi.ac.uk/QuickGO/GTerm?id=GO:0008143
5	5	sedoheptulose-7-phosphate:D-glyceraldehyde-3-phosphate glyceronetransferase activity	GO:0004801	0.0169	0.0493	PH01005665G0070|1.648624898	1	4	76	17902	http://www.ebi.ac.uk/QuickGO/GTerm?id=GO:0004801
4	4	ethylene binding	GO:0051740	0.0169	0.0493	P29305|2.211106384	1	4	76	17902	http://www.ebi.ac.uk/QuickGO/GTerm?id=GO:0051740
7	7	acireductone synthase activity	GO:0043874	0.0169	0.0493	P80826|1.588424487	1	4	76	17902	http://www.ebi.ac.uk/QuickGO/GTerm?id=GO:0043874
9	9	phosphatidylinositol-4,5-bisphosphate 5-phosphatase activity	GO:0004439	0.0169	0.0493	P80826|1.588424487	1	4	76	17902	http://www.ebi.ac.uk/QuickGO/GTerm?id=GO:0004439
7	6,7	UDP-xylosyltransferase activity	GO:0035252	0.0169	0.0493	P80826|1.588424487	1	4	76	17902	http://www.ebi.ac.uk/QuickGO/GTerm?id=GO:0035252
6	6	nitrate reductase (NADH) activity	GO:0009703	0.0169	0.0493	P29305|2.211106384	1	4	76	17902	http://www.ebi.ac.uk/QuickGO/GTerm?id=GO:0009703
7	7	L-isoleucine transaminase activity	GO:0052656	0.0169	0.0493	P80826|1.588424487	1	4	76	17902	http://www.ebi.ac.uk/QuickGO/GTerm?id=GO:0052656
6	6	monodehydroascorbate reductase (NADH) activity	GO:0016656	0.0169	0.0493	Q43495|5.480307181	1	4	76	17902	http://www.ebi.ac.uk/QuickGO/GTerm?id=GO:0016656
5	5	nitrate reductase activity	GO:0008940	0.0169	0.0493	P29305|2.211106384	1	4	76	17902	http://www.ebi.ac.uk/QuickGO/GTerm?id=GO:0008940
7	7	glycogen phosphorylase activity	GO:0008184	0.0169	0.0493	Q02066|0.592333828	1	4	76	17902	http://www.ebi.ac.uk/QuickGO/GTerm?id=GO:0008184
7	7	L-valine transaminase activity	GO:0052655	0.0169	0.0493	P80826|1.588424487	1	4	76	17902	http://www.ebi.ac.uk/QuickGO/GTerm?id=GO:0052655
3	3	alkene binding	GO:0072328	0.0169	0.0493	P29305|2.211106384	1	4	76	17902	http://www.ebi.ac.uk/QuickGO/GTerm?id=GO:0072328
6	6	secondary active sulfate transmembrane transporter activity	GO:0008271	0.0169	0.0493	P80826|1.588424487	1	4	76	17902	http://www.ebi.ac.uk/QuickGO/GTerm?id=GO:0008271
6	6	glucosyltransferase activity	GO:0046527	0.018	0.0524	WAXY|1.672246023;P29305|2.211106384;P80826|1.588424487;UGT83A1|0.623960858	4	236	76	17902	http://www.ebi.ac.uk/QuickGO/GTerm?id=GO:0046527
5	5	amide transmembrane transporter activity	GO:0042887	0.0191	0.0553	P80826|1.588424487;TIM22-3|0.628426122	2	50	76	17902	http://www.ebi.ac.uk/QuickGO/GTerm?id=GO:0042887
6	6	hydroperoxide dehydratase activity	GO:0047987	0.021	0.0588	PH01100083G0010|1.848329913	1	5	76	17902	http://www.ebi.ac.uk/QuickGO/GTerm?id=GO:0047987
5	5	nitrite reductase activity	GO:0098809	0.021	0.0588	NIR|0.650177682	1	5	76	17902	http://www.ebi.ac.uk/QuickGO/GTerm?id=GO:0098809
8	8	phosphatidylinositol phosphate 5-phosphatase activity	GO:0034595	0.021	0.0588	P80826|1.588424487	1	5	76	17902	http://www.ebi.ac.uk/QuickGO/GTerm?id=GO:0034595
7	7	phosphatidylcholine-sterol O-acyltransferase activity	GO:0004607	0.021	0.0588	P80826|1.588424487	1	5	76	17902	http://www.ebi.ac.uk/QuickGO/GTerm?id=GO:0004607
3	3	electron transporter, transferring electrons within cytochrome b6/f complex of photosystem II activity	GO:0045158	0.021	0.0588	PH01001720G0230|0.649297598	1	5	76	17902	http://www.ebi.ac.uk/QuickGO/GTerm?id=GO:0045158
6	6	fatty-acyl-CoA reductase (alcohol-forming) activity	GO:0080019	0.021	0.0588	P80826|1.588424487	1	5	76	17902	http://www.ebi.ac.uk/QuickGO/GTerm?id=GO:0080019
5	5	AMP binding	GO:0016208	0.021	0.0588	P80826|1.588424487	1	5	76	17902	http://www.ebi.ac.uk/QuickGO/GTerm?id=GO:0016208
6	6	inositol trisphosphate kinase activity	GO:0051766	0.021	0.0588	P80826|1.588424487	1	5	76	17902	http://www.ebi.ac.uk/QuickGO/GTerm?id=GO:0051766
6	6	transition metal ion binding	GO:0046914	0.0214	0.0597	PH01000043G2150|1.543865433;P80089|1.874184585;At1g62810|1.982103184;P29305|2.211106384;CYP72A15|2.085602899;P80826|1.588424487;FER1|1.557846522;ASP1|1.721142225;P50477|1.572109245;PH01005469G0070|1.910034876;PH01100083G0010|1.848329913;CAD5|1.611066513;LAC25|1.763531683;PH01000137G0030|0.599065468;LPD1|0.565966308;Q02066|0.592333828	16	2207	76	17902	http://www.ebi.ac.uk/QuickGO/GTerm?id=GO:0046914
5	5	disulfide oxidoreductase activity	GO:0015036	0.0217	0.06	Q43495|5.480307181;LPD1|0.565966308;Q02066|0.592333828	3	140	76	17902	http://www.ebi.ac.uk/QuickGO/GTerm?id=GO:0015036
4	3,4	signaling receptor activity	GO:0038023	0.0217	0.06	SD25|1.609550724;PH01001498G0080|1.765636566;P80826|1.588424487	3	140	76	17902	http://www.ebi.ac.uk/QuickGO/GTerm?id=GO:0038023
11	6,11	ATPase activity, coupled to transmembrane movement of substances	GO:0042626	0.0229	0.063	Q43495|5.480307181;PH01001498G0080|1.765636566;P80826|1.588424487;Q02066|0.592333828	4	254	76	17902	http://www.ebi.ac.uk/QuickGO/GTerm?id=GO:0042626
10	10	ATPase activity, coupled to movement of substances	GO:0043492	0.0232	0.063	Q43495|5.480307181;PH01001498G0080|1.765636566;P80826|1.588424487;Q02066|0.592333828	4	255	76	17902	http://www.ebi.ac.uk/QuickGO/GTerm?id=GO:0043492
3	3	hydrolase activity	GO:0016787	0.0235	0.063	ASPG1|1.508196275;P80089|1.874184585;BMY1|3.212227051;Q43495|5.480307181;CYP-3|1.570124782;PH01001498G0080|1.765636566;P29305|2.211106384;P80826|1.588424487;PH01002849G0030|1.644964938;ASP1|1.721142225;P50477|1.572109245;LAMP1|1.584909068;VIT_19s0014g02480|2.117950844;PAP24|1.676756578;AGAL3|1.680262439;Os09g0442300|1.930133039;CCP1|1.634896552;P83332|1.672999202;CATHB2|1.915507292;PH01000052G113…	26	4226	76	17902	http://www.ebi.ac.uk/QuickGO/GTerm?id=GO:0016787
4	4	oxidoreductase activity, acting on diphenols and related substances as donors	GO:0016679	0.0244	0.063	LAC25|1.763531683;PH01001720G0230|0.649297598	2	57	76	17902	http://www.ebi.ac.uk/QuickGO/GTerm?id=GO:0016679
11	8,9,11	copper-transporting ATPase activity	GO:0043682	0.0252	0.063	P80826|1.588424487	1	6	76	17902	http://www.ebi.ac.uk/QuickGO/GTerm?id=GO:0043682
6	6	dTDP-4-dehydrorhamnose reductase activity	GO:0008831	0.0252	0.063	P80826|1.588424487	1	6	76	17902	http://www.ebi.ac.uk/QuickGO/GTerm?id=GO:0008831
9	7,9	UMP kinase activity	GO:0033862	0.0252	0.063	P80826|1.588424487	1	6	76	17902	http://www.ebi.ac.uk/QuickGO/GTerm?id=GO:0033862
5	5	lactate dehydrogenase activity	GO:0004457	0.0252	0.063	P29305|2.211106384	1	6	76	17902	http://www.ebi.ac.uk/QuickGO/GTerm?id=GO:0004457
6	6	ribose-5-phosphate isomerase activity	GO:0004751	0.0252	0.063	P80826|1.588424487	1	6	76	17902	http://www.ebi.ac.uk/QuickGO/GTerm?id=GO:0004751
7	7	protein geranylgeranyltransferase activity	GO:0004661	0.0252	0.063	FTA|1.509636399	1	6	76	17902	http://www.ebi.ac.uk/QuickGO/GTerm?id=GO:0004661
6	6	strictosidine synthase activity	GO:0016844	0.0252	0.063	P80826|1.588424487	1	6	76	17902	http://www.ebi.ac.uk/QuickGO/GTerm?id=GO:0016844
7	7	organic cation transmembrane transporter activity	GO:0015101	0.0252	0.063	P80826|1.588424487	1	6	76	17902	http://www.ebi.ac.uk/QuickGO/GTerm?id=GO:0015101
6	6	UDP-glucuronate decarboxylase activity	GO:0048040	0.0252	0.063	UXS6|1.750945746	1	6	76	17902	http://www.ebi.ac.uk/QuickGO/GTerm?id=GO:0048040
5	5	oxidoreductase activity, acting on diphenols and related substances as donors, cytochrome as acceptor	GO:0016681	0.0252	0.063	PH01001720G0230|0.649297598	1	6	76	17902	http://www.ebi.ac.uk/QuickGO/GTerm?id=GO:0016681
7	7	protein serine/threonine kinase inhibitor activity	GO:0030291	0.0252	0.063	P29305|2.211106384	1	6	76	17902	http://www.ebi.ac.uk/QuickGO/GTerm?id=GO:0030291
6	6	indole-3-glycerol-phosphate synthase activity	GO:0004425	0.0252	0.063	PH01005469G0070|1.910034876	1	6	76	17902	http://www.ebi.ac.uk/QuickGO/GTerm?id=GO:0004425
7	7	poly-purine tract binding	GO:0070717	0.0252	0.063	P80826|1.588424487	1	6	76	17902	http://www.ebi.ac.uk/QuickGO/GTerm?id=GO:0070717
5	5	sulfate transmembrane transporter activity	GO:0015116	0.0252	0.063	P80826|1.588424487	1	6	76	17902	http://www.ebi.ac.uk/QuickGO/GTerm?id=GO:0015116
9	9	mannosyl-oligosaccharide 1,2-alpha-mannosidase activity	GO:0004571	0.0252	0.063	P80826|1.588424487	1	6	76	17902	http://www.ebi.ac.uk/QuickGO/GTerm?id=GO:0004571
6	6	phosphoglycerate kinase activity	GO:0004618	0.0252	0.063	Q02066|0.592333828	1	6	76	17902	http://www.ebi.ac.uk/QuickGO/GTerm?id=GO:0004618
7	7	hydrogen-translocating pyrophosphatase activity	GO:0009678	0.0252	0.063	P29305|2.211106384	1	6	76	17902	http://www.ebi.ac.uk/QuickGO/GTerm?id=GO:0009678
8	8	ferric iron binding	GO:0008199	0.0252	0.063	FER1|1.557846522	1	6	76	17902	http://www.ebi.ac.uk/QuickGO/GTerm?id=GO:0008199
10	6,10	ubiquinol-cytochrome-c reductase activity	GO:0008121	0.0252	0.063	PH01001720G0230|0.649297598	1	6	76	17902	http://www.ebi.ac.uk/QuickGO/GTerm?id=GO:0008121
13	7,8,13	ATPase activity, coupled to transmembrane movement of ions, phosphorylative mechanism	GO:0015662	0.0252	0.063	Q43495|5.480307181;P80826|1.588424487	2	58	76	17902	http://www.ebi.ac.uk/QuickGO/GTerm?id=GO:0015662
7	7	cobalt ion binding	GO:0050897	0.0252	0.063	P80826|1.588424487;LPD1|0.565966308	2	58	76	17902	http://www.ebi.ac.uk/QuickGO/GTerm?id=GO:0050897
8	6,7,8	cation:sugar symporter activity	GO:0005402	0.0269	0.066	PH01000101G0680|3.040635166;P80826|1.588424487	2	60	76	17902	http://www.ebi.ac.uk/QuickGO/GTerm?id=GO:0005402
8	8	solute:proton symporter activity	GO:0015295	0.0269	0.066	PH01000101G0680|3.040635166;P80826|1.588424487	2	60	76	17902	http://www.ebi.ac.uk/QuickGO/GTerm?id=GO:0015295
9	7,8,9	sugar:proton symporter activity	GO:0005351	0.0269	0.066	PH01000101G0680|3.040635166;P80826|1.588424487	2	60	76	17902	http://www.ebi.ac.uk/QuickGO/GTerm?id=GO:0005351
5	5	oxidoreductase activity, acting on the CH-CH group of donors, NAD or NADP as acceptor	GO:0016628	0.0269	0.066	PH01000157G0430|1.585919766;PAO|1.55076872	2	60	76	17902	http://www.ebi.ac.uk/QuickGO/GTerm?id=GO:0016628
9	9	translation release factor activity, codon specific	GO:0016149	0.0293	0.0671	P80826|1.588424487	1	7	76	17902	http://www.ebi.ac.uk/QuickGO/GTerm?id=GO:0016149
7	7	[ribulose-bisphosphate carboxylase]-lysine N-methyltransferase activity	GO:0030785	0.0293	0.0671	P80826|1.588424487	1	7	76	17902	http://www.ebi.ac.uk/QuickGO/GTerm?id=GO:0030785
4	4	ligase activity, forming carbon-carbon bonds	GO:0016885	0.0293	0.0671	P80826|1.588424487	1	7	76	17902	http://www.ebi.ac.uk/QuickGO/GTerm?id=GO:0016885
6	6	glycine hydroxymethyltransferase activity	GO:0004372	0.0293	0.0671	P80826|1.588424487	1	7	76	17902	http://www.ebi.ac.uk/QuickGO/GTerm?id=GO:0004372
8	3,8	MAP kinase kinase activity	GO:0004708	0.0293	0.0671	P80826|1.588424487	1	7	76	17902	http://www.ebi.ac.uk/QuickGO/GTerm?id=GO:0004708
5	5	oxidoreductase activity, acting on other nitrogenous compounds as donors, with NAD or NADP as acceptor	GO:0046857	0.0293	0.0671	P29305|2.211106384	1	7	76	17902	http://www.ebi.ac.uk/QuickGO/GTerm?id=GO:0046857
8	8	mannosyl-oligosaccharide mannosidase activity	GO:0015924	0.0293	0.0671	P80826|1.588424487	1	7	76	17902	http://www.ebi.ac.uk/QuickGO/GTerm?id=GO:0015924
5	5	amine-lyase activity	GO:0016843	0.0293	0.0671	P80826|1.588424487	1	7	76	17902	http://www.ebi.ac.uk/QuickGO/GTerm?id=GO:0016843
6	6	glutamate decarboxylase activity	GO:0004351	0.0293	0.0671	P80826|1.588424487	1	7	76	17902	http://www.ebi.ac.uk/QuickGO/GTerm?id=GO:0004351
7	7	alcohol dehydrogenase activity, zinc-dependent	GO:0004024	0.0293	0.0671	PH01000043G2150|1.543865433	1	7	76	17902	http://www.ebi.ac.uk/QuickGO/GTerm?id=GO:0004024
8	7,8	glycogenin glucosyltransferase activity	GO:0008466	0.0293	0.0671	P80826|1.588424487	1	7	76	17902	http://www.ebi.ac.uk/QuickGO/GTerm?id=GO:0008466
9	9	ribonuclease T2 activity	GO:0033897	0.0293	0.0671	Q43495|5.480307181	1	7	76	17902	http://www.ebi.ac.uk/QuickGO/GTerm?id=GO:0033897
5	5	Hsp90 protein binding	GO:0051879	0.0293	0.0671	P80826|1.588424487	1	7	76	17902	http://www.ebi.ac.uk/QuickGO/GTerm?id=GO:0051879
3	3	structural constituent of nuclear pore	GO:0017056	0.0293	0.0671	P80826|1.588424487	1	7	76	17902	http://www.ebi.ac.uk/QuickGO/GTerm?id=GO:0017056
7	7	phosphatidylinositol phosphate phosphatase activity	GO:0052866	0.0293	0.0671	P80826|1.588424487	1	7	76	17902	http://www.ebi.ac.uk/QuickGO/GTerm?id=GO:0052866
6	6	ribulose-bisphosphate carboxylase activity	GO:0016984	0.0293	0.0671	PH01000137G0030|0.599065468	1	7	76	17902	http://www.ebi.ac.uk/QuickGO/GTerm?id=GO:0016984
10	10	manganese ion transmembrane transporter activity	GO:0005384	0.0293	0.0671	P80826|1.588424487	1	7	76	17902	http://www.ebi.ac.uk/QuickGO/GTerm?id=GO:0005384
5	5	CoA carboxylase activity	GO:0016421	0.0293	0.0671	P80826|1.588424487	1	7	76	17902	http://www.ebi.ac.uk/QuickGO/GTerm?id=GO:0016421
7	7	galactinol-sucrose galactosyltransferase activity	GO:0047274	0.0293	0.0671	P80826|1.588424487	1	7	76	17902	http://www.ebi.ac.uk/QuickGO/GTerm?id=GO:0047274
6	6	protein channel activity	GO:0015266	0.0293	0.0671	TIM22-3|0.628426122	1	7	76	17902	http://www.ebi.ac.uk/QuickGO/GTerm?id=GO:0015266
7	7	translation elongation factor activity	GO:0003746	0.0311	0.071	P80826|1.588424487;Q02066|0.592333828	2	65	76	17902	http://www.ebi.ac.uk/QuickGO/GTerm?id=GO:0003746
4	4	active transmembrane transporter activity	GO:0022804	0.0313	0.0712	PH01000101G0680|3.040635166;Q43495|5.480307181;PH01001498G0080|1.765636566;P29305|2.211106384;P80826|1.588424487;Q02066|0.592333828	6	559	76	17902	http://www.ebi.ac.uk/QuickGO/GTerm?id=GO:0022804
7	6,7	serine-type endopeptidase activity	GO:0004252	0.0321	0.0718	P80826|1.588424487;PH01000052G1130|0.441589629;PH01001219G0020|0.611022423	3	163	76	17902	http://www.ebi.ac.uk/QuickGO/GTerm?id=GO:0004252
5	5	RNA binding	GO:0003723	0.0327	0.0718	Q43495|5.480307181;P29305|2.211106384;P80826|1.588424487;RPL9|0.575310035;RPS10|0.618594113;P29308|0.398024362;Q02066|0.592333828;RPS17|0.665658337;PSRP2|0.627572934;rps4|0.651115549	10	1218	76	17902	http://www.ebi.ac.uk/QuickGO/GTerm?id=GO:0003723
6	6	aldo-keto reductase (NADP) activity	GO:0004033	0.0335	0.0718	P29305|2.211106384	1	8	76	17902	http://www.ebi.ac.uk/QuickGO/GTerm?id=GO:0004033
6	6	L-phenylalanine aminotransferase activity	GO:0070546	0.0335	0.0718	ASP1|1.721142225	1	8	76	17902	http://www.ebi.ac.uk/QuickGO/GTerm?id=GO:0070546
7	5,7	purine nucleoside transmembrane transporter activity	GO:0015211	0.0335	0.0718	P80826|1.588424487	1	8	76	17902	http://www.ebi.ac.uk/QuickGO/GTerm?id=GO:0015211
7	7	L-phenylalanine:2-oxoglutarate aminotransferase activity	GO:0080130	0.0335	0.0718	ASP1|1.721142225	1	8	76	17902	http://www.ebi.ac.uk/QuickGO/GTerm?id=GO:0080130
5	5	kinase inhibitor activity	GO:0019210	0.0335	0.0718	P29305|2.211106384	1	8	76	17902	http://www.ebi.ac.uk/QuickGO/GTerm?id=GO:0019210
6	6	protein kinase inhibitor activity	GO:0004860	0.0335	0.0718	P29305|2.211106384	1	8	76	17902	http://www.ebi.ac.uk/QuickGO/GTerm?id=GO:0004860
6	3,6	histidine phosphotransfer kinase activity	GO:0009927	0.0335	0.0718	P80826|1.588424487	1	8	76	17902	http://www.ebi.ac.uk/QuickGO/GTerm?id=GO:0009927
6	6	phosphorylase activity	GO:0004645	0.0335	0.0718	Q02066|0.592333828	1	8	76	17902	http://www.ebi.ac.uk/QuickGO/GTerm?id=GO:0004645
9	5,8,9	ADP transmembrane transporter activity	GO:0015217	0.0335	0.0718	P80826|1.588424487	1	8	76	17902	http://www.ebi.ac.uk/QuickGO/GTerm?id=GO:0015217
4	3,4	protein complex scaffold activity	GO:0032947	0.0335	0.0718	P80826|1.588424487	1	8	76	17902	http://www.ebi.ac.uk/QuickGO/GTerm?id=GO:0032947
6	6	phosphoenolpyruvate carboxykinase activity	GO:0004611	0.0335	0.0718	P80826|1.588424487	1	8	76	17902	http://www.ebi.ac.uk/QuickGO/GTerm?id=GO:0004611
8	7,8	glycogen (starch) synthase activity	GO:0004373	0.0335	0.0718	WAXY|1.672246023	1	8	76	17902	http://www.ebi.ac.uk/QuickGO/GTerm?id=GO:0004373
8	8	nitrate transmembrane transporter activity	GO:0015112	0.0335	0.0718	P80826|1.588424487	1	8	76	17902	http://www.ebi.ac.uk/QuickGO/GTerm?id=GO:0015112
6	6	thiosulfate sulfurtransferase activity	GO:0004792	0.0335	0.0718	P80826|1.588424487	1	8	76	17902	http://www.ebi.ac.uk/QuickGO/GTerm?id=GO:0004792
5	5	biotin carboxylase activity	GO:0004075	0.0335	0.0718	P80826|1.588424487	1	8	76	17902	http://www.ebi.ac.uk/QuickGO/GTerm?id=GO:0004075
3	3	carbohydrate binding	GO:0030246	0.0338	0.0721	SD25|1.609550724;P29305|2.211106384;P80826|1.588424487;P50477|1.572109245	4	287	76	17902	http://www.ebi.ac.uk/QuickGO/GTerm?id=GO:0030246
5	5	4 iron, 4 sulfur cluster binding	GO:0051539	0.0338	0.0721	NIR|0.650177682;Q02066|0.592333828	2	68	76	17902	http://www.ebi.ac.uk/QuickGO/GTerm?id=GO:0051539
4	4	oxidoreductase activity, acting on a sulfur group of donors	GO:0016667	0.0347	0.0736	Q43495|5.480307181;LPD1|0.565966308;Q02066|0.592333828	3	168	76	17902	http://www.ebi.ac.uk/QuickGO/GTerm?id=GO:0016667
5	5	oxidoreductase activity, acting on paired donors, with incorporation or reduction of molecular oxygen, 2-oxoglutarate as one donor, and incorporation of one atom each of oxygen into both donors	GO:0016706	0.0376	0.0785	Q43495|5.480307181;P29305|2.211106384	2	72	76	17902	http://www.ebi.ac.uk/QuickGO/GTerm?id=GO:0016706
5	5	1-aminocyclopropane-1-carboxylate synthase activity	GO:0016847	0.0376	0.0785	P29305|2.211106384	1	9	76	17902	http://www.ebi.ac.uk/QuickGO/GTerm?id=GO:0016847
6	6	phosphoglycerate dehydrogenase activity	GO:0004617	0.0376	0.0785	PH01000290G0470|1.531403518	1	9	76	17902	http://www.ebi.ac.uk/QuickGO/GTerm?id=GO:0004617
8	8	raffinose alpha-galactosidase activity	GO:0052692	0.0376	0.0785	AGAL3|1.680262439	1	9	76	17902	http://www.ebi.ac.uk/QuickGO/GTerm?id=GO:0052692
6	6	tryptophan synthase activity	GO:0004834	0.0376	0.0785	TSB2|1.898726748	1	9	76	17902	http://www.ebi.ac.uk/QuickGO/GTerm?id=GO:0004834
6	6	glucosidase activity	GO:0015926	0.0395	0.0822	P29305|2.211106384;P80826|1.588424487	2	74	76	17902	http://www.ebi.ac.uk/QuickGO/GTerm?id=GO:0015926
6	6	phosphatase activity	GO:0016791	0.0397	0.0825	P80826|1.588424487;PAP24|1.676756578;P83332|1.672999202;P29308|0.398024362;Q02066|0.592333828	5	442	76	17902	http://www.ebi.ac.uk/QuickGO/GTerm?id=GO:0016791
6	5,6	active ion transmembrane transporter activity	GO:0022853	0.0412	0.0836	Q43495|5.480307181;P80826|1.588424487;Q02066|0.592333828	3	180	76	17902	http://www.ebi.ac.uk/QuickGO/GTerm?id=GO:0022853
7	7	omega peptidase activity	GO:0008242	0.0417	0.0836	P80826|1.588424487	1	10	76	17902	http://www.ebi.ac.uk/QuickGO/GTerm?id=GO:0008242
4	4	steroid binding	GO:0005496	0.0417	0.0836	P80826|1.588424487	1	10	76	17902	http://www.ebi.ac.uk/QuickGO/GTerm?id=GO:0005496
6	6	uridylyltransferase activity	GO:0070569	0.0417	0.0836	P80826|1.588424487	1	10	76	17902	http://www.ebi.ac.uk/QuickGO/GTerm?id=GO:0070569
6	4,6	nucleoside transmembrane transporter activity	GO:0005337	0.0417	0.0836	P80826|1.588424487	1	10	76	17902	http://www.ebi.ac.uk/QuickGO/GTerm?id=GO:0005337
6	6	L-aspartate:2-oxoglutarate aminotransferase activity	GO:0004069	0.0417	0.0836	ASP1|1.721142225	1	10	76	17902	http://www.ebi.ac.uk/QuickGO/GTerm?id=GO:0004069
9	5,8,9	ATP transmembrane transporter activity	GO:0005347	0.0417	0.0836	P80826|1.588424487	1	10	76	17902	http://www.ebi.ac.uk/QuickGO/GTerm?id=GO:0005347
7	6,7	phospholipase A2 activity	GO:0004623	0.0417	0.0836	P29305|2.211106384	1	10	76	17902	http://www.ebi.ac.uk/QuickGO/GTerm?id=GO:0004623
8	6,8	uridylate kinase activity	GO:0009041	0.0417	0.0836	P80826|1.588424487	1	10	76	17902	http://www.ebi.ac.uk/QuickGO/GTerm?id=GO:0009041
7	7	beta-N-acetylhexosaminidase activity	GO:0004563	0.0417	0.0836	PH01000071G1780|0.58635762	1	10	76	17902	http://www.ebi.ac.uk/QuickGO/GTerm?id=GO:0004563
6	6	farnesyltranstransferase activity	GO:0004311	0.0417	0.0836	FTA|1.509636399	1	10	76	17902	http://www.ebi.ac.uk/QuickGO/GTerm?id=GO:0004311
7	7	solute:cation symporter activity	GO:0015294	0.0454	0.0888	PH01000101G0680|3.040635166;P80826|1.588424487	2	80	76	17902	http://www.ebi.ac.uk/QuickGO/GTerm?id=GO:0015294
8	8	3'(2'),5'-bisphosphate nucleotidase activity	GO:0008441	0.0457	0.0888	P83332|1.672999202	1	11	76	17902	http://www.ebi.ac.uk/QuickGO/GTerm?id=GO:0008441
7	7	inorganic diphosphatase activity	GO:0004427	0.0457	0.0888	P29305|2.211106384	1	11	76	17902	http://www.ebi.ac.uk/QuickGO/GTerm?id=GO:0004427
7	7	alkylbase DNA N-glycosylase activity	GO:0003905	0.0457	0.0888	P80826|1.588424487	1	11	76	17902	http://www.ebi.ac.uk/QuickGO/GTerm?id=GO:0003905
7	7	glycerophosphodiester phosphodiesterase activity	GO:0008889	0.0457	0.0888	P80826|1.588424487	1	11	76	17902	http://www.ebi.ac.uk/QuickGO/GTerm?id=GO:0008889
4	4	sulfur compound transmembrane transporter activity	GO:1901682	0.0457	0.0888	P80826|1.588424487	1	11	76	17902	http://www.ebi.ac.uk/QuickGO/GTerm?id=GO:1901682
7	7	porin activity	GO:0015288	0.0457	0.0888	P80826|1.588424487	1	11	76	17902	http://www.ebi.ac.uk/QuickGO/GTerm?id=GO:0015288
5	5	signal recognition particle binding	GO:0005047	0.0457	0.0888	Q43495|5.480307181	1	11	76	17902	http://www.ebi.ac.uk/QuickGO/GTerm?id=GO:0005047
6	6	thiol-dependent ubiquitin-specific protease activity	GO:0004843	0.0457	0.0888	P80826|1.588424487	1	11	76	17902	http://www.ebi.ac.uk/QuickGO/GTerm?id=GO:0004843
6	6	wide pore channel activity	GO:0022829	0.0457	0.0888	P80826|1.588424487	1	11	76	17902	http://www.ebi.ac.uk/QuickGO/GTerm?id=GO:0022829
4	4	oxidoreductase activity, acting on CH or CH2 groups	GO:0016725	0.0457	0.0888	P80826|1.588424487	1	11	76	17902	http://www.ebi.ac.uk/QuickGO/GTerm?id=GO:0016725
7	7	alpha-galactosidase activity	GO:0004557	0.0498	0.0949	AGAL3|1.680262439	1	12	76	17902	http://www.ebi.ac.uk/QuickGO/GTerm?id=GO:0004557
9	9	voltage-gated chloride channel activity	GO:0005247	0.0498	0.0949	P80826|1.588424487	1	12	76	17902	http://www.ebi.ac.uk/QuickGO/GTerm?id=GO:0005247
6	6	alcohol dehydrogenase (NAD) activity	GO:0004022	0.0498	0.0949	PH01000043G2150|1.543865433	1	12	76	17902	http://www.ebi.ac.uk/QuickGO/GTerm?id=GO:0004022
6	6	protein phosphatase inhibitor activity	GO:0004864	0.0498	0.0949	BETV1L|1.835519874	1	12	76	17902	http://www.ebi.ac.uk/QuickGO/GTerm?id=GO:0004864
7	7	nucleotide diphosphatase activity	GO:0004551	0.0498	0.0949	P80826|1.588424487	1	12	76	17902	http://www.ebi.ac.uk/QuickGO/GTerm?id=GO:0004551
6	5,6	blue light photoreceptor activity	GO:0009882	0.0498	0.0949	P80826|1.588424487	1	12	76	17902	http://www.ebi.ac.uk/QuickGO/GTerm?id=GO:0009882
3	3	transmembrane transporter activity	GO:0022857	0.0519	0.0986	PH01000101G0680|3.040635166;Q43495|5.480307181;PH01001498G0080|1.765636566;P29305|2.211106384;P80826|1.588424487;RPL9|0.575310035;TIM22-3|0.628426122;Q02066|0.592333828;PH01001720G0230|0.649297598	9	1141	76	17902	http://www.ebi.ac.uk/QuickGO/GTerm?id=GO:0022857
4	4	heat shock protein binding	GO:0031072	0.0528	0.0986	PH01002240G0140|1.500709346;P80826|1.588424487	2	87	76	17902	http://www.ebi.ac.uk/QuickGO/GTerm?id=GO:0031072
7	4,5,7	abscisic acid binding	GO:0010427	0.0538	0.0986	BETV1L|1.835519874	1	13	76	17902	http://www.ebi.ac.uk/QuickGO/GTerm?id=GO:0010427
6	6	carbonate dehydratase activity	GO:0004089	0.0538	0.0986	P29305|2.211106384	1	13	76	17902	http://www.ebi.ac.uk/QuickGO/GTerm?id=GO:0004089
5	5	oxo-acid-lyase activity	GO:0016833	0.0538	0.0986	P80826|1.588424487	1	13	76	17902	http://www.ebi.ac.uk/QuickGO/GTerm?id=GO:0016833
6	6	hexosaminidase activity	GO:0015929	0.0538	0.0986	PH01000071G1780|0.58635762	1	13	76	17902	http://www.ebi.ac.uk/QuickGO/GTerm?id=GO:0015929
6	6	3-chloroallyl aldehyde dehydrogenase activity	GO:0004028	0.0538	0.0986	P80826|1.588424487	1	13	76	17902	http://www.ebi.ac.uk/QuickGO/GTerm?id=GO:0004028
7	7	translation termination factor activity	GO:0008079	0.0538	0.0986	P80826|1.588424487	1	13	76	17902	http://www.ebi.ac.uk/QuickGO/GTerm?id=GO:0008079
5	5	DNA photolyase activity	GO:0003913	0.0538	0.0986	P80826|1.588424487	1	13	76	17902	http://www.ebi.ac.uk/QuickGO/GTerm?id=GO:0003913
6	6	phosphoglycerate mutase activity	GO:0004619	0.0538	0.0986	P80826|1.588424487	1	13	76	17902	http://www.ebi.ac.uk/QuickGO/GTerm?id=GO:0004619
5	5	hydroxymethyl-, formyl- and related transferase activity	GO:0016742	0.0538	0.0986	P80826|1.588424487	1	13	76	17902	http://www.ebi.ac.uk/QuickGO/GTerm?id=GO:0016742
6	6	xylosyltransferase activity	GO:0042285	0.0538	0.0986	P80826|1.588424487	1	13	76	17902	http://www.ebi.ac.uk/QuickGO/GTerm?id=GO:0042285
8	8	translation release factor activity	GO:0003747	0.0538	0.0986	P80826|1.588424487	1	13	76	17902	http://www.ebi.ac.uk/QuickGO/GTerm?id=GO:0003747
6	6	protein prenyltransferase activity	GO:0008318	0.0538	0.0986	FTA|1.509636399	1	13	76	17902	http://www.ebi.ac.uk/QuickGO/GTerm?id=GO:0008318
4	4	intramolecular transferase activity	GO:0016866	0.055	0.1	P80826|1.588424487;PH01001303G0370|0.653209586	2	89	76	17902	http://www.ebi.ac.uk/QuickGO/GTerm?id=GO:0016866
7	6,7	UDP-glucosyltransferase activity	GO:0035251	0.056	0.102	WAXY|1.672246023;P80826|1.588424487;UGT83A1|0.623960858	3	204	76	17902	http://www.ebi.ac.uk/QuickGO/GTerm?id=GO:0035251
5	5	phosphatase inhibitor activity	GO:0019212	0.0578	0.104	BETV1L|1.835519874	1	14	76	17902	http://www.ebi.ac.uk/QuickGO/GTerm?id=GO:0019212
8	8	3'-5'-exoribonuclease activity	GO:0000175	0.0578	0.104	P80826|1.588424487	1	14	76	17902	http://www.ebi.ac.uk/QuickGO/GTerm?id=GO:0000175
8	8	glucan endo-1,3-beta-D-glucosidase activity	GO:0042973	0.0578	0.104	P29305|2.211106384	1	14	76	17902	http://www.ebi.ac.uk/QuickGO/GTerm?id=GO:0042973
7	7	protein serine/threonine/tyrosine kinase activity	GO:0004712	0.0578	0.104	P80826|1.588424487	1	14	76	17902	http://www.ebi.ac.uk/QuickGO/GTerm?id=GO:0004712
6	5,6	sugar transmembrane transporter activity	GO:0051119	0.0617	0.109	PH01000101G0680|3.040635166;P80826|1.588424487	2	95	76	17902	http://www.ebi.ac.uk/QuickGO/GTerm?id=GO:0051119
8	8	endoribonuclease activity, producing 3'-phosphomonoesters	GO:0016892	0.0618	0.109	Q43495|5.480307181	1	15	76	17902	http://www.ebi.ac.uk/QuickGO/GTerm?id=GO:0016892
5	3,5	superoxide dismutase activity	GO:0004784	0.0618	0.109	P80826|1.588424487	1	15	76	17902	http://www.ebi.ac.uk/QuickGO/GTerm?id=GO:0004784
7	7	nucleotidase activity	GO:0008252	0.0618	0.109	P83332|1.672999202	1	15	76	17902	http://www.ebi.ac.uk/QuickGO/GTerm?id=GO:0008252
8	7,8	adenine nucleotide transmembrane transporter activity	GO:0000295	0.0618	0.109	P80826|1.588424487	1	15	76	17902	http://www.ebi.ac.uk/QuickGO/GTerm?id=GO:0000295
4	4	oxidoreductase activity, acting on superoxide radicals as acceptor	GO:0016721	0.0618	0.109	P80826|1.588424487	1	15	76	17902	http://www.ebi.ac.uk/QuickGO/GTerm?id=GO:0016721
7	7	endonuclease activity, active with either ribo- or deoxyribonucleic acids and producing 3'-phosphomonoesters	GO:0016894	0.0618	0.109	Q43495|5.480307181	1	15	76	17902	http://www.ebi.ac.uk/QuickGO/GTerm?id=GO:0016894
4	4	quinone binding	GO:0048038	0.0618	0.109	At1g62810|1.982103184	1	15	76	17902	http://www.ebi.ac.uk/QuickGO/GTerm?id=GO:0048038
8	8	chloride channel activity	GO:0005254	0.0618	0.109	P80826|1.588424487	1	15	76	17902	http://www.ebi.ac.uk/QuickGO/GTerm?id=GO:0005254
3	3	macromolecular complex binding	GO:0044877	0.0628	0.11	Q43495|5.480307181;P80826|1.588424487	2	96	76	17902	http://www.ebi.ac.uk/QuickGO/GTerm?id=GO:0044877
7	6,7	guanyl ribonucleotide binding	GO:0032561	0.0637	0.111	Q43495|5.480307181;P80826|1.588424487;LPD1|0.565966308;Q02066|0.592333828	4	354	76	17902	http://www.ebi.ac.uk/QuickGO/GTerm?id=GO:0032561
6	6	GTP binding	GO:0005525	0.0637	0.111	Q43495|5.480307181;P80826|1.588424487;LPD1|0.565966308;Q02066|0.592333828	4	354	76	17902	http://www.ebi.ac.uk/QuickGO/GTerm?id=GO:0005525
6	6	guanyl nucleotide binding	GO:0019001	0.0637	0.111	Q43495|5.480307181;P80826|1.588424487;LPD1|0.565966308;Q02066|0.592333828	4	354	76	17902	http://www.ebi.ac.uk/QuickGO/GTerm?id=GO:0019001
10	10	DNA-dependent ATPase activity	GO:0008094	0.064	0.111	P29305|2.211106384;P80826|1.588424487	2	97	76	17902	http://www.ebi.ac.uk/QuickGO/GTerm?id=GO:0008094
3	3	enzyme regulator activity	GO:0030234	0.0642	0.111	P29305|2.211106384;BETV1L|1.835519874;Q02066|0.592333828	3	216	76	17902	http://www.ebi.ac.uk/QuickGO/GTerm?id=GO:0030234
5	4,5	transmembrane signaling receptor activity	GO:0004888	0.0651	0.112	SD25|1.609550724;PH01001498G0080|1.765636566	2	98	76	17902	http://www.ebi.ac.uk/QuickGO/GTerm?id=GO:0004888
4	4	isoprenoid binding	GO:0019840	0.0658	0.113	BETV1L|1.835519874	1	16	76	17902	http://www.ebi.ac.uk/QuickGO/GTerm?id=GO:0019840
4	4	intramolecular lyase activity	GO:0016872	0.0658	0.113	PH01001498G0080|1.765636566	1	16	76	17902	http://www.ebi.ac.uk/QuickGO/GTerm?id=GO:0016872
6	6	ribokinase activity	GO:0004747	0.0658	0.113	P80826|1.588424487	1	16	76	17902	http://www.ebi.ac.uk/QuickGO/GTerm?id=GO:0004747
5	5	phosphoric ester hydrolase activity	GO:0042578	0.0673	0.115	P80826|1.588424487;PAP24|1.676756578;P83332|1.672999202;P29308|0.398024362;Q02066|0.592333828	5	514	76	17902	http://www.ebi.ac.uk/QuickGO/GTerm?id=GO:0042578
6	6	calcium ion binding	GO:0005509	0.0685	0.116	BMY1|3.212227051;NDB2|1.523793191;P80826|1.588424487;PH01000003G3180|0.613648731	4	363	76	17902	http://www.ebi.ac.uk/QuickGO/GTerm?id=GO:0005509
4	4	identical protein binding	GO:0042802	0.0692	0.116	P29305|2.211106384;P80826|1.588424487;PH01000052G1130|0.441589629	3	223	76	17902	http://www.ebi.ac.uk/QuickGO/GTerm?id=GO:0042802
7	7	fructokinase activity	GO:0008865	0.0698	0.116	P80826|1.588424487	1	17	76	17902	http://www.ebi.ac.uk/QuickGO/GTerm?id=GO:0008865
4	4	protein domain specific binding	GO:0019904	0.0698	0.116	P29305|2.211106384	1	17	76	17902	http://www.ebi.ac.uk/QuickGO/GTerm?id=GO:0019904
7	7	exoribonuclease activity	GO:0004532	0.0698	0.116	P80826|1.588424487	1	17	76	17902	http://www.ebi.ac.uk/QuickGO/GTerm?id=GO:0004532
6	4,6	nucleotide-sugar transmembrane transporter activity	GO:0005338	0.0698	0.116	P80826|1.588424487	1	17	76	17902	http://www.ebi.ac.uk/QuickGO/GTerm?id=GO:0005338
8	8	exoribonuclease activity, producing 5'-phosphomonoesters	GO:0016896	0.0698	0.116	P80826|1.588424487	1	17	76	17902	http://www.ebi.ac.uk/QuickGO/GTerm?id=GO:0016896
6	6	N-methyltransferase activity	GO:0008170	0.0698	0.116	P80826|1.588424487;PH01000024G2570|0.647692636	2	102	76	17902	http://www.ebi.ac.uk/QuickGO/GTerm?id=GO:0008170
4	4	transmembrane receptor activity	GO:0099600	0.0698	0.116	SD25|1.609550724;PH01001498G0080|1.765636566	2	102	76	17902	http://www.ebi.ac.uk/QuickGO/GTerm?id=GO:0099600
6	6	7S RNA binding	GO:0008312	0.0738	0.122	Q43495|5.480307181	1	18	76	17902	http://www.ebi.ac.uk/QuickGO/GTerm?id=GO:0008312
8	8	chloride transmembrane transporter activity	GO:0015108	0.0738	0.122	P80826|1.588424487	1	18	76	17902	http://www.ebi.ac.uk/QuickGO/GTerm?id=GO:0015108
4	4	chitin binding	GO:0008061	0.0738	0.122	Q02066|0.592333828	1	18	76	17902	http://www.ebi.ac.uk/QuickGO/GTerm?id=GO:0008061
6	6	monocarboxylic acid binding	GO:0033293	0.0777	0.128	BETV1L|1.835519874	1	19	76	17902	http://www.ebi.ac.uk/QuickGO/GTerm?id=GO:0033293
7	7	alpha-amylase activity	GO:0004556	0.0777	0.128	BMY1|3.212227051	1	19	76	17902	http://www.ebi.ac.uk/QuickGO/GTerm?id=GO:0004556
5	5	oxidoreductase activity, acting on a sulfur group of donors, NAD(P) as acceptor	GO:0016668	0.0777	0.128	LPD1|0.565966308	1	19	76	17902	http://www.ebi.ac.uk/QuickGO/GTerm?id=GO:0016668
6	6	purine ribonucleoside binding	GO:0032550	0.0787	0.129	Q43495|5.480307181;P80826|1.588424487;LPD1|0.565966308;Q02066|0.592333828	4	381	76	17902	http://www.ebi.ac.uk/QuickGO/GTerm?id=GO:0032550
5	5	purine nucleoside binding	GO:0001883	0.0787	0.129	Q43495|5.480307181;P80826|1.588424487;LPD1|0.565966308;Q02066|0.592333828	4	381	76	17902	http://www.ebi.ac.uk/QuickGO/GTerm?id=GO:0001883
6	6	symporter activity	GO:0015293	0.0808	0.131	PH01000101G0680|3.040635166;P80826|1.588424487	2	111	76	17902	http://www.ebi.ac.uk/QuickGO/GTerm?id=GO:0015293
6	6	cation transmembrane transporter activity	GO:0008324	0.0809	0.131	PH01000101G0680|3.040635166;Q43495|5.480307181;P80826|1.588424487;Q02066|0.592333828;PH01001720G0230|0.649297598	5	543	76	17902	http://www.ebi.ac.uk/QuickGO/GTerm?id=GO:0008324
6	5,6	L-ascorbic acid binding	GO:0031418	0.0816	0.131	P29305|2.211106384	1	20	76	17902	http://www.ebi.ac.uk/QuickGO/GTerm?id=GO:0031418
10	10	copper ion transmembrane transporter activity	GO:0005375	0.0816	0.131	P80826|1.588424487	1	20	76	17902	http://www.ebi.ac.uk/QuickGO/GTerm?id=GO:0005375
7	6,7	purine nucleotide transmembrane transporter activity	GO:0015216	0.0816	0.131	P80826|1.588424487	1	20	76	17902	http://www.ebi.ac.uk/QuickGO/GTerm?id=GO:0015216
5	5	phosphotransferase activity, carboxyl group as acceptor	GO:0016774	0.0816	0.131	Q02066|0.592333828	1	20	76	17902	http://www.ebi.ac.uk/QuickGO/GTerm?id=GO:0016774
8	4,7,8	purine ribonucleotide transmembrane transporter activity	GO:0005346	0.0816	0.131	P80826|1.588424487	1	20	76	17902	http://www.ebi.ac.uk/QuickGO/GTerm?id=GO:0005346
4	4	serine hydrolase activity	GO:0017171	0.0846	0.135	P80826|1.588424487;PH01000052G1130|0.441589629;PH01001219G0020|0.611022423	3	243	76	17902	http://www.ebi.ac.uk/QuickGO/GTerm?id=GO:0017171
6	5,6	serine-type peptidase activity	GO:0008236	0.0846	0.135	P80826|1.588424487;PH01000052G1130|0.441589629;PH01001219G0020|0.611022423	3	243	76	17902	http://www.ebi.ac.uk/QuickGO/GTerm?id=GO:0008236
6	6	hexokinase activity	GO:0004396	0.0855	0.136	P80826|1.588424487	1	21	76	17902	http://www.ebi.ac.uk/QuickGO/GTerm?id=GO:0004396
3	3	nucleocytoplasmic transporter activity	GO:0005487	0.0855	0.136	P80826|1.588424487	1	21	76	17902	http://www.ebi.ac.uk/QuickGO/GTerm?id=GO:0005487
6	6	aldehyde dehydrogenase (NAD) activity	GO:0004029	0.0855	0.136	P80826|1.588424487	1	21	76	17902	http://www.ebi.ac.uk/QuickGO/GTerm?id=GO:0004029
5	5	ribonucleoside binding	GO:0032549	0.0859	0.136	Q43495|5.480307181;P80826|1.588424487;LPD1|0.565966308;Q02066|0.592333828	4	393	76	17902	http://www.ebi.ac.uk/QuickGO/GTerm?id=GO:0032549
5	5	transferase activity, transferring hexosyl groups	GO:0016758	0.0863	0.136	WAXY|1.672246023;P29305|2.211106384;P80826|1.588424487;UGT83A1|0.623960858;Q02066|0.592333828	5	554	76	17902	http://www.ebi.ac.uk/QuickGO/GTerm?id=GO:0016758
4	4	nucleoside binding	GO:0001882	0.0872	0.137	Q43495|5.480307181;P80826|1.588424487;LPD1|0.565966308;Q02066|0.592333828	4	395	76	17902	http://www.ebi.ac.uk/QuickGO/GTerm?id=GO:0001882
9	9	ATPase activity, coupled	GO:0042623	0.0874	0.137	Q43495|5.480307181;PH01001498G0080|1.765636566;P29305|2.211106384;P80826|1.588424487;Q02066|0.592333828	5	556	76	17902	http://www.ebi.ac.uk/QuickGO/GTerm?id=GO:0042623
3	3	carbohydrate transporter activity	GO:1901476	0.0884	0.138	PH01000101G0680|3.040635166;P80826|1.588424487	2	117	76	17902	http://www.ebi.ac.uk/QuickGO/GTerm?id=GO:1901476
5	4,5	carbohydrate transmembrane transporter activity	GO:0015144	0.0884	0.138	PH01000101G0680|3.040635166;P80826|1.588424487	2	117	76	17902	http://www.ebi.ac.uk/QuickGO/GTerm?id=GO:0015144
5	4,5	photoreceptor activity	GO:0009881	0.0894	0.138	P80826|1.588424487	1	22	76	17902	http://www.ebi.ac.uk/QuickGO/GTerm?id=GO:0009881
5	5	phosphotransferase activity, for other substituted phosphate groups	GO:0016780	0.0894	0.138	P80826|1.588424487	1	22	76	17902	http://www.ebi.ac.uk/QuickGO/GTerm?id=GO:0016780
6	5,6	calcium-dependent phospholipid binding	GO:0005544	0.0894	0.138	P80826|1.588424487	1	22	76	17902	http://www.ebi.ac.uk/QuickGO/GTerm?id=GO:0005544
6	6	DNA N-glycosylase activity	GO:0019104	0.0894	0.138	P80826|1.588424487	1	22	76	17902	http://www.ebi.ac.uk/QuickGO/GTerm?id=GO:0019104
5	5	transferase activity, transferring acyl groups, acyl groups converted into alkyl on transfer	GO:0046912	0.0894	0.138	CSY2|1.614675989	1	22	76	17902	http://www.ebi.ac.uk/QuickGO/GTerm?id=GO:0046912
4	4	transferase activity, transferring aldehyde or ketonic groups	GO:0016744	0.0894	0.138	PH01005665G0070|1.648624898	1	22	76	17902	http://www.ebi.ac.uk/QuickGO/GTerm?id=GO:0016744
6	6	aspartic-type peptidase activity	GO:0070001	0.0922	0.14	ASPG1|1.508196275;ASP1|1.721142225	2	120	76	17902	http://www.ebi.ac.uk/QuickGO/GTerm?id=GO:0070001
7	7	aspartic-type endopeptidase activity	GO:0004190	0.0922	0.14	ASPG1|1.508196275;ASP1|1.721142225	2	120	76	17902	http://www.ebi.ac.uk/QuickGO/GTerm?id=GO:0004190
2	2	molecular function regulator	GO:0098772	0.0927	0.14	P29305|2.211106384;BETV1L|1.835519874;Q02066|0.592333828	3	253	76	17902	http://www.ebi.ac.uk/QuickGO/GTerm?id=GO:0098772
8	7,8	hexose transmembrane transporter activity	GO:0015149	0.0933	0.14	PH01000101G0680|3.040635166	1	23	76	17902	http://www.ebi.ac.uk/QuickGO/GTerm?id=GO:0015149
4	4	ubiquitinyl hydrolase activity	GO:0101005	0.0933	0.14	P80826|1.588424487	1	23	76	17902	http://www.ebi.ac.uk/QuickGO/GTerm?id=GO:0101005
6	5,6	nucleotide transmembrane transporter activity	GO:0015215	0.0933	0.14	P80826|1.588424487	1	23	76	17902	http://www.ebi.ac.uk/QuickGO/GTerm?id=GO:0015215
5	5	thiol-dependent ubiquitinyl hydrolase activity	GO:0036459	0.0933	0.14	P80826|1.588424487	1	23	76	17902	http://www.ebi.ac.uk/QuickGO/GTerm?id=GO:0036459
7	7	mismatched DNA binding	GO:0030983	0.0933	0.14	P80826|1.588424487	1	23	76	17902	http://www.ebi.ac.uk/QuickGO/GTerm?id=GO:0030983
4	4	alcohol binding	GO:0043178	0.0933	0.14	BETV1L|1.835519874	1	23	76	17902	http://www.ebi.ac.uk/QuickGO/GTerm?id=GO:0043178
9	8,9	glucose transmembrane transporter activity	GO:0005355	0.0933	0.14	PH01000101G0680|3.040635166	1	23	76	17902	http://www.ebi.ac.uk/QuickGO/GTerm?id=GO:0005355
5	5	cysteine synthase activity	GO:0004124	0.0933	0.14	P29308|0.398024362	1	23	76	17902	http://www.ebi.ac.uk/QuickGO/GTerm?id=GO:0004124
3	3	chromatin binding	GO:0003682	0.0944	0.142	P29305|2.211106384;P80826|1.588424487;CCP1|1.634896552	3	255	76	17902	http://www.ebi.ac.uk/QuickGO/GTerm?id=GO:0003682
7	7	endoribonuclease activity	GO:0004521	0.0949	0.142	Q43495|5.480307181;P80826|1.588424487	2	122	76	17902	http://www.ebi.ac.uk/QuickGO/GTerm?id=GO:0004521
7	7	xyloglucan:xyloglucosyl transferase activity	GO:0016762	0.0971	0.143	P80826|1.588424487	1	24	76	17902	http://www.ebi.ac.uk/QuickGO/GTerm?id=GO:0016762
7	7	alpha-glucosidase activity	GO:0090599	0.0971	0.143	P80826|1.588424487	1	24	76	17902	http://www.ebi.ac.uk/QuickGO/GTerm?id=GO:0090599
5	5	sulfurtransferase activity	GO:0016783	0.0971	0.143	P80826|1.588424487	1	24	76	17902	http://www.ebi.ac.uk/QuickGO/GTerm?id=GO:0016783
10	8,9,10	calcium-transporting ATPase activity	GO:0005388	0.0971	0.143	P80826|1.588424487	1	24	76	17902	http://www.ebi.ac.uk/QuickGO/GTerm?id=GO:0005388
4	4	monosaccharide binding	GO:0048029	0.0971	0.143	P29305|2.211106384	1	24	76	17902	http://www.ebi.ac.uk/QuickGO/GTerm?id=GO:0048029
7	7	exonuclease activity, active with either ribo- or deoxyribonucleic acids and producing 5'-phosphomonoesters	GO:0016796	0.0971	0.143	P80826|1.588424487	1	24	76	17902	http://www.ebi.ac.uk/QuickGO/GTerm?id=GO:0016796
4	4	carbon-nitrogen lyase activity	GO:0016840	0.0971	0.143	P80826|1.588424487	1	24	76	17902	http://www.ebi.ac.uk/QuickGO/GTerm?id=GO:0016840
5	5	protein transporter activity	GO:0008565	0.0975	0.143	P80826|1.588424487;TIM22-3|0.628426122	2	124	76	17902	http://www.ebi.ac.uk/QuickGO/GTerm?id=GO:0008565
5	5	lipase activity	GO:0016298	0.0975	0.143	P29305|2.211106384;P80826|1.588424487	2	124	76	17902	http://www.ebi.ac.uk/QuickGO/GTerm?id=GO:0016298
4	4	oxidoreductase activity, acting on the CH-CH group of donors	GO:0016627	0.1	0.146	PH01000157G0430|1.585919766;PAO|1.55076872	2	126	76	17902	http://www.ebi.ac.uk/QuickGO/GTerm?id=GO:0016627
8	8	ATPase activity	GO:0016887	0.1	0.146	Q43495|5.480307181;PH01001498G0080|1.765636566;P29305|2.211106384;P80826|1.588424487;Q02066|0.592333828;PH01002342G0040|0.616356462	6	753	76	17902	http://www.ebi.ac.uk/QuickGO/GTerm?id=GO:0016887
6	5,6	actin filament binding	GO:0051015	0.101	0.146	P80826|1.588424487	1	25	76	17902	http://www.ebi.ac.uk/QuickGO/GTerm?id=GO:0051015
3	3	hormone binding	GO:0042562	0.101	0.146	BETV1L|1.835519874	1	25	76	17902	http://www.ebi.ac.uk/QuickGO/GTerm?id=GO:0042562
5	5	CoA-ligase activity	GO:0016405	0.101	0.146	P80826|1.588424487	1	25	76	17902	http://www.ebi.ac.uk/QuickGO/GTerm?id=GO:0016405
3	3	deaminase activity	GO:0019239	0.101	0.146	P80826|1.588424487	1	25	76	17902	http://www.ebi.ac.uk/QuickGO/GTerm?id=GO:0019239
5	5	intramolecular transferase activity, phosphotransferases	GO:0016868	0.101	0.146	P80826|1.588424487	1	25	76	17902	http://www.ebi.ac.uk/QuickGO/GTerm?id=GO:0016868
6	6	exopeptidase activity	GO:0008238	0.101	0.146	P80826|1.588424487;LAMP1|1.584909068	2	127	76	17902	http://www.ebi.ac.uk/QuickGO/GTerm?id=GO:0008238
6	6	NAD+ ADP-ribosyltransferase activity	GO:0003950	0.105	0.149	P80826|1.588424487	1	26	76	17902	http://www.ebi.ac.uk/QuickGO/GTerm?id=GO:0003950
7	6,7	monosaccharide transmembrane transporter activity	GO:0015145	0.105	0.149	PH01000101G0680|3.040635166	1	26	76	17902	http://www.ebi.ac.uk/QuickGO/GTerm?id=GO:0015145
7	7	P-P-bond-hydrolysis-driven protein transmembrane transporter activity	GO:0015450	0.105	0.149	P80826|1.588424487	1	26	76	17902	http://www.ebi.ac.uk/QuickGO/GTerm?id=GO:0015450
9	8,9	voltage-gated anion channel activity	GO:0008308	0.105	0.149	P80826|1.588424487	1	26	76	17902	http://www.ebi.ac.uk/QuickGO/GTerm?id=GO:0008308
5	5	acid-thiol ligase activity	GO:0016878	0.105	0.149	P80826|1.588424487	1	26	76	17902	http://www.ebi.ac.uk/QuickGO/GTerm?id=GO:0016878
9	9	hydrogen ion transmembrane transporter activity	GO:0015078	0.108	0.154	P80826|1.588424487;PH01001720G0230|0.649297598	2	132	76	17902	http://www.ebi.ac.uk/QuickGO/GTerm?id=GO:0015078
9	9	zinc ion transmembrane transporter activity	GO:0005385	0.109	0.154	P80826|1.588424487	1	27	76	17902	http://www.ebi.ac.uk/QuickGO/GTerm?id=GO:0005385
5	5	protein kinase regulator activity	GO:0019887	0.109	0.154	P29305|2.211106384	1	27	76	17902	http://www.ebi.ac.uk/QuickGO/GTerm?id=GO:0019887
6	6	fatty acid synthase activity	GO:0004312	0.112	0.158	P80826|1.588424487	1	28	76	17902	http://www.ebi.ac.uk/QuickGO/GTerm?id=GO:0004312
6	5,6	G-protein coupled receptor activity	GO:0004930	0.112	0.158	SD25|1.609550724	1	28	76	17902	http://www.ebi.ac.uk/QuickGO/GTerm?id=GO:0004930
5	5	protein phosphatase regulator activity	GO:0019888	0.112	0.158	BETV1L|1.835519874	1	28	76	17902	http://www.ebi.ac.uk/QuickGO/GTerm?id=GO:0019888
4	4	kinase regulator activity	GO:0019207	0.116	0.162	P29305|2.211106384	1	29	76	17902	http://www.ebi.ac.uk/QuickGO/GTerm?id=GO:0019207
7	7	anion channel activity	GO:0005253	0.116	0.162	P80826|1.588424487	1	29	76	17902	http://www.ebi.ac.uk/QuickGO/GTerm?id=GO:0005253
6	6	S-acyltransferase activity	GO:0016417	0.116	0.162	P80826|1.588424487	1	29	76	17902	http://www.ebi.ac.uk/QuickGO/GTerm?id=GO:0016417
7	7	nucleotide kinase activity	GO:0019201	0.116	0.162	P80826|1.588424487	1	29	76	17902	http://www.ebi.ac.uk/QuickGO/GTerm?id=GO:0019201
5	5	ribosome binding	GO:0043022	0.116	0.162	P80826|1.588424487	1	29	76	17902	http://www.ebi.ac.uk/QuickGO/GTerm?id=GO:0043022
2	2	transporter activity	GO:0005215	0.116	0.162	PH01000101G0680|3.040635166;Q43495|5.480307181;PH01001498G0080|1.765636566;P29305|2.211106384;P80826|1.588424487;CCP1|1.634896552;RPL9|0.575310035;TIM22-3|0.628426122;Q02066|0.592333828;PH01001720G0230|0.649297598	10	1542	76	17902	http://www.ebi.ac.uk/QuickGO/GTerm?id=GO:0005215
6	6	tRNA binding	GO:0000049	0.12	0.165	P29305|2.211106384	1	30	76	17902	http://www.ebi.ac.uk/QuickGO/GTerm?id=GO:0000049
10	10	histone acetyltransferase activity	GO:0004402	0.12	0.165	P80826|1.588424487	1	30	76	17902	http://www.ebi.ac.uk/QuickGO/GTerm?id=GO:0004402
4	4	chaperone binding	GO:0051087	0.12	0.165	PH01002240G0140|1.500709346	1	30	76	17902	http://www.ebi.ac.uk/QuickGO/GTerm?id=GO:0051087
9	9	peptide-lysine-N-acetyltransferase activity	GO:0061733	0.12	0.165	P80826|1.588424487	1	30	76	17902	http://www.ebi.ac.uk/QuickGO/GTerm?id=GO:0061733
2	2	binding	GO:0005488	0.123	0.168	PH01000011G2670|1.618939296;PH01000043G2150|1.543865433;ASPG1|1.508196275;P80089|1.874184585;PH01000121G1130|1.598740941;UXS6|1.750945746;PH01000157G0430|1.585919766;SD25|1.609550724;PH01000290G0470|1.531403518;At1g62810|1.982103184;BMY1|3.212227051;Q43495|5.480307181;PH01000898G0600|1.965363594;tlp|1.551620328;Zlp|1.673995861;PH01001498G0080|1.765636566;P29305|2.211106384;NDB2|1.523793191;CYP72A…	56	11960	76	17902	http://www.ebi.ac.uk/QuickGO/GTerm?id=GO:0005488
5	5	ubiquitin-like protein ligase binding	GO:0044389	0.124	0.168	SD25|1.609550724	1	31	76	17902	http://www.ebi.ac.uk/QuickGO/GTerm?id=GO:0044389
8	7,8	1,3-beta-D-glucan synthase activity	GO:0003843	0.124	0.168	P80826|1.588424487	1	31	76	17902	http://www.ebi.ac.uk/QuickGO/GTerm?id=GO:0003843
6	6	ubiquitin protein ligase binding	GO:0031625	0.124	0.168	SD25|1.609550724	1	31	76	17902	http://www.ebi.ac.uk/QuickGO/GTerm?id=GO:0031625
4	4	phosphatase regulator activity	GO:0019208	0.124	0.168	BETV1L|1.835519874	1	31	76	17902	http://www.ebi.ac.uk/QuickGO/GTerm?id=GO:0019208
5	5	channel activity	GO:0015267	0.125	0.169	P80826|1.588424487;TIM22-3|0.628426122	2	144	76	17902	http://www.ebi.ac.uk/QuickGO/GTerm?id=GO:0015267
4	4	passive transmembrane transporter activity	GO:0022803	0.125	0.169	P80826|1.588424487;TIM22-3|0.628426122	2	144	76	17902	http://www.ebi.ac.uk/QuickGO/GTerm?id=GO:0022803
6	6	ribonuclease activity	GO:0004540	0.126	0.171	Q43495|5.480307181;P80826|1.588424487	2	145	76	17902	http://www.ebi.ac.uk/QuickGO/GTerm?id=GO:0004540
6	6	protein kinase activity	GO:0004672	0.127	0.171	PH01000011G2670|1.618939296;SD25|1.609550724;Q43495|5.480307181;tlp|1.551620328;Zlp|1.673995861;P29305|2.211106384;PH01002248G0250|1.530194115;P80826|1.588424487;At1g74360|1.524451415	9	1373	76	17902	http://www.ebi.ac.uk/QuickGO/GTerm?id=GO:0004672
2	2	signal transducer activity	GO:0004871	0.127	0.172	SD25|1.609550724;PH01001498G0080|1.765636566;P80826|1.588424487	3	292	76	17902	http://www.ebi.ac.uk/QuickGO/GTerm?id=GO:0004871
4	4	peptide transporter activity	GO:0015197	0.128	0.172	P80826|1.588424487;TIM22-3|0.628426122	2	146	76	17902	http://www.ebi.ac.uk/QuickGO/GTerm?id=GO:0015197
5	5	phosphotransferase activity, alcohol group as acceptor	GO:0016773	0.131	0.177	PH01000011G2670|1.618939296;SD25|1.609550724;Q43495|5.480307181;tlp|1.551620328;Zlp|1.673995861;P29305|2.211106384;PH01002248G0250|1.530194115;P80826|1.588424487;At1g74360|1.524451415;Q02066|0.592333828	10	1582	76	17902	http://www.ebi.ac.uk/QuickGO/GTerm?id=GO:0016773
4	4	dioxygenase activity	GO:0051213	0.133	0.179	Q43495|5.480307181;P29305|2.211106384	2	150	76	17902	http://www.ebi.ac.uk/QuickGO/GTerm?id=GO:0051213
4	4	SNAP receptor activity	GO:0005484	0.135	0.18	P80826|1.588424487	1	34	76	17902	http://www.ebi.ac.uk/QuickGO/GTerm?id=GO:0005484
5	5	intramolecular oxidoreductase activity, interconverting aldoses and ketoses	GO:0016861	0.135	0.18	P80826|1.588424487	1	34	76	17902	http://www.ebi.ac.uk/QuickGO/GTerm?id=GO:0016861
3	3	ligase activity	GO:0016874	0.135	0.18	Q43495|5.480307181;P29305|2.211106384;P80826|1.588424487;PH01002342G0040|0.616356462	4	465	76	17902	http://www.ebi.ac.uk/QuickGO/GTerm?id=GO:0016874
8	7,8	quercetin 3-O-glucosyltransferase activity	GO:0080043	0.138	0.184	UGT83A1|0.623960858	1	35	76	17902	http://www.ebi.ac.uk/QuickGO/GTerm?id=GO:0080043
5	5	nuclease activity	GO:0004518	0.139	0.184	Q43495|5.480307181;P29305|2.211106384;P80826|1.588424487	3	304	76	17902	http://www.ebi.ac.uk/QuickGO/GTerm?id=GO:0004518
4	4	calmodulin binding	GO:0005516	0.142	0.187	Q43495|5.480307181;P80826|1.588424487	2	156	76	17902	http://www.ebi.ac.uk/QuickGO/GTerm?id=GO:0005516
6	6	magnesium ion binding	GO:0000287	0.142	0.187	P80826|1.588424487;Q02066|0.592333828	2	156	76	17902	http://www.ebi.ac.uk/QuickGO/GTerm?id=GO:0000287
8	7,8	quercetin 7-O-glucosyltransferase activity	GO:0080044	0.142	0.187	UGT83A1|0.623960858	1	36	76	17902	http://www.ebi.ac.uk/QuickGO/GTerm?id=GO:0080044
5	4,5	phosphorelay sensor kinase activity	GO:0000155	0.142	0.187	P80826|1.588424487	1	36	76	17902	http://www.ebi.ac.uk/QuickGO/GTerm?id=GO:0000155
4	4	ligase activity, forming carbon-nitrogen bonds	GO:0016879	0.143	0.188	Q43495|5.480307181;P80826|1.588424487	2	157	76	17902	http://www.ebi.ac.uk/QuickGO/GTerm?id=GO:0016879
5	5	prenyltransferase activity	GO:0004659	0.146	0.191	FTA|1.509636399	1	37	76	17902	http://www.ebi.ac.uk/QuickGO/GTerm?id=GO:0004659
6	6	single-stranded RNA binding	GO:0003727	0.149	0.195	P80826|1.588424487	1	38	76	17902	http://www.ebi.ac.uk/QuickGO/GTerm?id=GO:0003727
4	4	organophosphate ester transmembrane transporter activity	GO:0015605	0.149	0.195	P80826|1.588424487	1	38	76	17902	http://www.ebi.ac.uk/QuickGO/GTerm?id=GO:0015605
4	4	protein complex binding	GO:0032403	0.153	0.199	P80826|1.588424487	1	39	76	17902	http://www.ebi.ac.uk/QuickGO/GTerm?id=GO:0032403
6	6	hydroquinone:oxygen oxidoreductase activity	GO:0052716	0.153	0.199	LAC25|1.763531683	1	39	76	17902	http://www.ebi.ac.uk/QuickGO/GTerm?id=GO:0052716
10	8,10	solute:proton antiporter activity	GO:0015299	0.157	0.203	P80826|1.588424487	1	40	76	17902	http://www.ebi.ac.uk/QuickGO/GTerm?id=GO:0015299
8	8	peptide N-acetyltransferase activity	GO:0034212	0.16	0.206	P80826|1.588424487	1	41	76	17902	http://www.ebi.ac.uk/QuickGO/GTerm?id=GO:0034212
9	9	calcium ion transmembrane transporter activity	GO:0015085	0.16	0.206	P80826|1.588424487	1	41	76	17902	http://www.ebi.ac.uk/QuickGO/GTerm?id=GO:0015085
4	4	efflux transmembrane transporter activity	GO:0015562	0.16	0.206	P80826|1.588424487	1	41	76	17902	http://www.ebi.ac.uk/QuickGO/GTerm?id=GO:0015562
4	4	transferase activity, transferring sulfur-containing groups	GO:0016782	0.16	0.206	P80826|1.588424487	1	41	76	17902	http://www.ebi.ac.uk/QuickGO/GTerm?id=GO:0016782
6	6	adenylyltransferase activity	GO:0070566	0.164	0.21	P80826|1.588424487	1	42	76	17902	http://www.ebi.ac.uk/QuickGO/GTerm?id=GO:0070566
7	7	acid phosphatase activity	GO:0003993	0.164	0.21	PAP24|1.676756578	1	42	76	17902	http://www.ebi.ac.uk/QuickGO/GTerm?id=GO:0003993
5	5	phosphotransferase activity, phosphate group as acceptor	GO:0016776	0.164	0.21	P80826|1.588424487	1	42	76	17902	http://www.ebi.ac.uk/QuickGO/GTerm?id=GO:0016776
7	7	solute:cation antiporter activity	GO:0015298	0.167	0.213	P80826|1.588424487	1	43	76	17902	http://www.ebi.ac.uk/QuickGO/GTerm?id=GO:0015298
5	5	nucleobase-containing compound transmembrane transporter activity	GO:0015932	0.167	0.213	P80826|1.588424487	1	43	76	17902	http://www.ebi.ac.uk/QuickGO/GTerm?id=GO:0015932
7	7	nucleoside-triphosphatase activity	GO:0017111	0.175	0.222	Q43495|5.480307181;PH01001498G0080|1.765636566;P29305|2.211106384;P80826|1.588424487;LPD1|0.565966308;P29308|0.398024362;Q02066|0.592333828;PH01002342G0040|0.616356462	8	1280	76	17902	http://www.ebi.ac.uk/QuickGO/GTerm?id=GO:0017111
7	7	beta-glucosidase activity	GO:0008422	0.178	0.225	P29305|2.211106384	1	46	76	17902	http://www.ebi.ac.uk/QuickGO/GTerm?id=GO:0008422
5	5	racemase and epimerase activity, acting on carbohydrates and derivatives	GO:0016857	0.178	0.225	P80826|1.588424487	1	46	76	17902	http://www.ebi.ac.uk/QuickGO/GTerm?id=GO:0016857
7	7	ubiquitin-like protein-specific protease activity	GO:0019783	0.178	0.225	P80826|1.588424487	1	46	76	17902	http://www.ebi.ac.uk/QuickGO/GTerm?id=GO:0019783
4	4	substrate-specific transmembrane transporter activity	GO:0022891	0.181	0.229	PH01000101G0680|3.040635166;Q43495|5.480307181;P80826|1.588424487;TIM22-3|0.628426122;Q02066|0.592333828;PH01001720G0230|0.649297598	6	898	76	17902	http://www.ebi.ac.uk/QuickGO/GTerm?id=GO:0022891
5	5	oxidoreductase activity, acting on a sulfur group of donors, disulfide as acceptor	GO:0016671	0.181	0.229	Q02066|0.592333828	1	47	76	17902	http://www.ebi.ac.uk/QuickGO/GTerm?id=GO:0016671
6	6	galactosidase activity	GO:0015925	0.185	0.232	AGAL3|1.680262439	1	48	76	17902	http://www.ebi.ac.uk/QuickGO/GTerm?id=GO:0015925
8	8	histone-lysine N-methyltransferase activity	GO:0018024	0.185	0.232	P80826|1.588424487	1	48	76	17902	http://www.ebi.ac.uk/QuickGO/GTerm?id=GO:0018024
5	5	oxidoreductase activity, acting on diphenols and related substances as donors, oxygen as acceptor	GO:0016682	0.185	0.232	LAC25|1.763531683	1	48	76	17902	http://www.ebi.ac.uk/QuickGO/GTerm?id=GO:0016682
6	6	endonuclease activity	GO:0004519	0.185	0.232	Q43495|5.480307181;P80826|1.588424487	2	185	76	17902	http://www.ebi.ac.uk/QuickGO/GTerm?id=GO:0004519
8	8	Ran GTPase binding	GO:0008536	0.188	0.234	P80826|1.588424487	1	49	76	17902	http://www.ebi.ac.uk/QuickGO/GTerm?id=GO:0008536
6	6	mRNA binding	GO:0003729	0.188	0.234	P80826|1.588424487	1	49	76	17902	http://www.ebi.ac.uk/QuickGO/GTerm?id=GO:0003729
5	5	carbon-nitrogen ligase activity, with glutamine as amido-N-donor	GO:0016884	0.188	0.234	P80826|1.588424487	1	49	76	17902	http://www.ebi.ac.uk/QuickGO/GTerm?id=GO:0016884
4	4	ligase activity, forming carbon-sulfur bonds	GO:0016877	0.188	0.234	P80826|1.588424487	1	49	76	17902	http://www.ebi.ac.uk/QuickGO/GTerm?id=GO:0016877
5	5	acid-amino acid ligase activity	GO:0016881	0.192	0.238	Q43495|5.480307181	1	50	76	17902	http://www.ebi.ac.uk/QuickGO/GTerm?id=GO:0016881
6	6	pyrophosphatase activity	GO:0016462	0.198	0.244	Q43495|5.480307181;PH01001498G0080|1.765636566;P29305|2.211106384;P80826|1.588424487;LPD1|0.565966308;P29308|0.398024362;Q02066|0.592333828;PH01002342G0040|0.616356462	8	1324	76	17902	http://www.ebi.ac.uk/QuickGO/GTerm?id=GO:0016462
7	7	DNA-directed DNA polymerase activity	GO:0003887	0.199	0.244	P80826|1.588424487	1	52	76	17902	http://www.ebi.ac.uk/QuickGO/GTerm?id=GO:0003887
6	6	phospholipase activity	GO:0004620	0.199	0.244	P29305|2.211106384	1	52	76	17902	http://www.ebi.ac.uk/QuickGO/GTerm?id=GO:0004620
3	3	carbohydrate derivative transporter activity	GO:1901505	0.199	0.244	P80826|1.588424487	1	52	76	17902	http://www.ebi.ac.uk/QuickGO/GTerm?id=GO:1901505
7	7	inorganic anion transmembrane transporter activity	GO:0015103	0.199	0.244	P80826|1.588424487	1	52	76	17902	http://www.ebi.ac.uk/QuickGO/GTerm?id=GO:0015103
5	5	UDP-glycosyltransferase activity	GO:0008194	0.2	0.245	WAXY|1.672246023;P80826|1.588424487;UGT83A1|0.623960858	3	363	76	17902	http://www.ebi.ac.uk/QuickGO/GTerm?id=GO:0008194
7	7	3'-5' exonuclease activity	GO:0008408	0.202	0.247	P80826|1.588424487	1	53	76	17902	http://www.ebi.ac.uk/QuickGO/GTerm?id=GO:0008408
5	5	hydrolase activity, hydrolyzing N-glycosyl compounds	GO:0016799	0.202	0.247	P80826|1.588424487	1	53	76	17902	http://www.ebi.ac.uk/QuickGO/GTerm?id=GO:0016799
5	4,5	FMN binding	GO:0010181	0.206	0.25	P80826|1.588424487	1	54	76	17902	http://www.ebi.ac.uk/QuickGO/GTerm?id=GO:0010181
4	4	racemase and epimerase activity	GO:0016854	0.206	0.25	P80826|1.588424487	1	54	76	17902	http://www.ebi.ac.uk/QuickGO/GTerm?id=GO:0016854
5	5	ion transmembrane transporter activity	GO:0015075	0.206	0.25	PH01000101G0680|3.040635166;Q43495|5.480307181;P80826|1.588424487;Q02066|0.592333828;PH01001720G0230|0.649297598	5	741	76	17902	http://www.ebi.ac.uk/QuickGO/GTerm?id=GO:0015075
7	7	protein tyrosine kinase activity	GO:0004713	0.21	0.254	Q43495|5.480307181;P80826|1.588424487	2	201	76	17902	http://www.ebi.ac.uk/QuickGO/GTerm?id=GO:0004713
4	4	hydrolase activity, acting on ester bonds	GO:0016788	0.211	0.255	Q43495|5.480307181;P29305|2.211106384;P80826|1.588424487;PAP24|1.676756578;P83332|1.672999202;P29308|0.398024362;Q02066|0.592333828	7	1144	76	17902	http://www.ebi.ac.uk/QuickGO/GTerm?id=GO:0016788
5	5	hydrolase activity, acting on acid anhydrides, in phosphorus-containing anhydrides	GO:0016818	0.212	0.255	Q43495|5.480307181;PH01001498G0080|1.765636566;P29305|2.211106384;P80826|1.588424487;LPD1|0.565966308;P29308|0.398024362;Q02066|0.592333828;PH01002342G0040|0.616356462	8	1348	76	17902	http://www.ebi.ac.uk/QuickGO/GTerm?id=GO:0016818
6	6	damaged DNA binding	GO:0003684	0.212	0.256	P80826|1.588424487	1	56	76	17902	http://www.ebi.ac.uk/QuickGO/GTerm?id=GO:0003684
6	5,6	phosphatidylinositol binding	GO:0035091	0.216	0.258	P80826|1.588424487	1	57	76	17902	http://www.ebi.ac.uk/QuickGO/GTerm?id=GO:0035091
6	6	phosphoric diester hydrolase activity	GO:0008081	0.216	0.258	P80826|1.588424487	1	57	76	17902	http://www.ebi.ac.uk/QuickGO/GTerm?id=GO:0008081
5	5	hydrolase activity, acting on carbon-nitrogen (but not peptide) bonds, in linear amides	GO:0016811	0.216	0.258	P80826|1.588424487	1	57	76	17902	http://www.ebi.ac.uk/QuickGO/GTerm?id=GO:0016811
6	6	nucleobase-containing compound kinase activity	GO:0019205	0.216	0.258	P80826|1.588424487	1	57	76	17902	http://www.ebi.ac.uk/QuickGO/GTerm?id=GO:0019205
5	5	carboxylic ester hydrolase activity	GO:0052689	0.219	0.262	P29305|2.211106384;P80826|1.588424487	2	207	76	17902	http://www.ebi.ac.uk/QuickGO/GTerm?id=GO:0052689
4	4	hydrolase activity, acting on acid anhydrides	GO:0016817	0.223	0.265	Q43495|5.480307181;PH01001498G0080|1.765636566;P29305|2.211106384;P80826|1.588424487;LPD1|0.565966308;P29308|0.398024362;Q02066|0.592333828;PH01002342G0040|0.616356462	8	1367	76	17902	http://www.ebi.ac.uk/QuickGO/GTerm?id=GO:0016817
7	7	carboxypeptidase activity	GO:0004180	0.226	0.268	LAMP1|1.584909068	1	60	76	17902	http://www.ebi.ac.uk/QuickGO/GTerm?id=GO:0004180
6	6	S-adenosylmethionine-dependent methyltransferase activity	GO:0008757	0.227	0.27	P80826|1.588424487;PH01000024G2570|0.647692636	2	212	76	17902	http://www.ebi.ac.uk/QuickGO/GTerm?id=GO:0008757
3	3	lipid binding	GO:0008289	0.229	0.271	P80826|1.588424487;BETV1L|1.835519874	2	213	76	17902	http://www.ebi.ac.uk/QuickGO/GTerm?id=GO:0008289
7	7	histone methyltransferase activity	GO:0042054	0.229	0.271	P80826|1.588424487	1	61	76	17902	http://www.ebi.ac.uk/QuickGO/GTerm?id=GO:0042054
6	6	O-acyltransferase activity	GO:0008374	0.232	0.274	P80826|1.588424487	1	62	76	17902	http://www.ebi.ac.uk/QuickGO/GTerm?id=GO:0008374
7	7	protein-lysine N-methyltransferase activity	GO:0016279	0.235	0.277	P80826|1.588424487	1	63	76	17902	http://www.ebi.ac.uk/QuickGO/GTerm?id=GO:0016279
7	7	lysine N-methyltransferase activity	GO:0016278	0.235	0.277	P80826|1.588424487	1	63	76	17902	http://www.ebi.ac.uk/QuickGO/GTerm?id=GO:0016278
6	6	protein kinase binding	GO:0019901	0.239	0.28	P80826|1.588424487	1	64	76	17902	http://www.ebi.ac.uk/QuickGO/GTerm?id=GO:0019901
4	4	enzyme binding	GO:0019899	0.24	0.281	SD25|1.609550724;P80826|1.588424487	2	220	76	17902	http://www.ebi.ac.uk/QuickGO/GTerm?id=GO:0019899
9	9	transition metal ion transmembrane transporter activity	GO:0046915	0.242	0.283	P80826|1.588424487	1	65	76	17902	http://www.ebi.ac.uk/QuickGO/GTerm?id=GO:0046915
3	3	isomerase activity	GO:0016853	0.242	0.283	PH01001498G0080|1.765636566;P80826|1.588424487;PH01001303G0370|0.653209586	3	401	76	17902	http://www.ebi.ac.uk/QuickGO/GTerm?id=GO:0016853
6	6	galactosyltransferase activity	GO:0008378	0.245	0.286	P80826|1.588424487	1	66	76	17902	http://www.ebi.ac.uk/QuickGO/GTerm?id=GO:0008378
6	6	triglyceride lipase activity	GO:0004806	0.252	0.293	P80826|1.588424487	1	68	76	17902	http://www.ebi.ac.uk/QuickGO/GTerm?id=GO:0004806
7	7	voltage-gated channel activity	GO:0022832	0.255	0.295	P80826|1.588424487	1	69	76	17902	http://www.ebi.ac.uk/QuickGO/GTerm?id=GO:0022832
8	7,8	voltage-gated ion channel activity	GO:0005244	0.255	0.295	P80826|1.588424487	1	69	76	17902	http://www.ebi.ac.uk/QuickGO/GTerm?id=GO:0005244
5	5	kinase binding	GO:0019900	0.258	0.298	P80826|1.588424487	1	70	76	17902	http://www.ebi.ac.uk/QuickGO/GTerm?id=GO:0019900
5	5	oxidoreductase activity, acting on single donors with incorporation of molecular oxygen, incorporation of two atoms of oxygen	GO:0016702	0.258	0.298	P29305|2.211106384	1	70	76	17902	http://www.ebi.ac.uk/QuickGO/GTerm?id=GO:0016702
5	5	kinase activity	GO:0016301	0.263	0.303	PH01000011G2670|1.618939296;SD25|1.609550724;Q43495|5.480307181;tlp|1.551620328;Zlp|1.673995861;P29305|2.211106384;PH01002248G0250|1.530194115;P80826|1.588424487;At1g74360|1.524451415;Q02066|0.592333828	10	1861	76	17902	http://www.ebi.ac.uk/QuickGO/GTerm?id=GO:0016301
4	4	transferase activity, transferring glycosyl groups	GO:0016757	0.267	0.307	WAXY|1.672246023;P29305|2.211106384;P80826|1.588424487;UGT83A1|0.623960858;Q02066|0.592333828	5	818	76	17902	http://www.ebi.ac.uk/QuickGO/GTerm?id=GO:0016757
6	6	carbohydrate kinase activity	GO:0019200	0.267	0.307	P80826|1.588424487	1	73	76	17902	http://www.ebi.ac.uk/QuickGO/GTerm?id=GO:0019200
3	3	substrate-specific transporter activity	GO:0022892	0.273	0.313	PH01000101G0680|3.040635166;Q43495|5.480307181;P80826|1.588424487;TIM22-3|0.628426122;Q02066|0.592333828;PH01001720G0230|0.649297598	6	1031	76	17902	http://www.ebi.ac.uk/QuickGO/GTerm?id=GO:0022892
6	6	translation factor activity, RNA binding	GO:0008135	0.274	0.314	P80826|1.588424487;Q02066|0.592333828	2	242	76	17902	http://www.ebi.ac.uk/QuickGO/GTerm?id=GO:0008135
7	7	N-acetyltransferase activity	GO:0008080	0.28	0.32	P80826|1.588424487	1	77	76	17902	http://www.ebi.ac.uk/QuickGO/GTerm?id=GO:0008080
5	5	transferase activity, transferring pentosyl groups	GO:0016763	0.283	0.323	P80826|1.588424487	1	78	76	17902	http://www.ebi.ac.uk/QuickGO/GTerm?id=GO:0016763
8	8	monovalent inorganic cation transmembrane transporter activity	GO:0015077	0.285	0.325	P80826|1.588424487;PH01001720G0230|0.649297598	2	249	76	17902	http://www.ebi.ac.uk/QuickGO/GTerm?id=GO:0015077
3	3	protein binding	GO:0005515	0.286	0.325	P80089|1.874184585;PH01000121G1130|1.598740941;SD25|1.609550724;Q43495|5.480307181;P29305|2.211106384;PH01002240G0140|1.500709346;P80826|1.588424487;FTA|1.509636399;PH01000052G1130|0.441589629;Q02066|0.592333828	10	1902	76	17902	http://www.ebi.ac.uk/QuickGO/GTerm?id=GO:0005515
7	7	protein serine/threonine kinase activity	GO:0004674	0.287	0.326	PH01000011G2670|1.618939296;SD25|1.609550724;Q43495|5.480307181;PH01002248G0250|1.530194115;P80826|1.588424487;At1g74360|1.524451415	6	1050	76	17902	http://www.ebi.ac.uk/QuickGO/GTerm?id=GO:0004674
4	4	intramolecular oxidoreductase activity	GO:0016860	0.289	0.328	P80826|1.588424487	1	80	76	17902	http://www.ebi.ac.uk/QuickGO/GTerm?id=GO:0016860
6	6	small GTPase binding	GO:0031267	0.292	0.33	P80826|1.588424487	1	81	76	17902	http://www.ebi.ac.uk/QuickGO/GTerm?id=GO:0031267
7	7	Ras GTPase binding	GO:0017016	0.292	0.33	P80826|1.588424487	1	81	76	17902	http://www.ebi.ac.uk/QuickGO/GTerm?id=GO:0017016
6	6	N-acyltransferase activity	GO:0016410	0.295	0.333	P80826|1.588424487	1	82	76	17902	http://www.ebi.ac.uk/QuickGO/GTerm?id=GO:0016410
6	6	acetylglucosaminyltransferase activity	GO:0008375	0.304	0.342	P80826|1.588424487	1	85	76	17902	http://www.ebi.ac.uk/QuickGO/GTerm?id=GO:0008375
5	5	oxidoreductase activity, acting on the aldehyde or oxo group of donors, NAD or NADP as acceptor	GO:0016620	0.307	0.345	P80826|1.588424487	1	86	76	17902	http://www.ebi.ac.uk/QuickGO/GTerm?id=GO:0016620
4	4	anion binding	GO:0043168	0.308	0.345	PH01000011G2670|1.618939296;P80089|1.874184585;SD25|1.609550724;PH01000290G0470|1.531403518;Q43495|5.480307181;PH01001498G0080|1.765636566;P29305|2.211106384;NDB2|1.523793191;PH01002248G0250|1.530194115;P80826|1.588424487;ASP1|1.721142225;BETV1L|1.835519874;At1g74360|1.524451415;LPD1|0.565966308;P29308|0.398024362;PH01001303G0370|0.653209586;Q02066|0.592333828;PH01002342G0040|0.616356462;AGT1|0.5…	19	3948	76	17902	http://www.ebi.ac.uk/QuickGO/GTerm?id=GO:0043168
5	5	GTPase binding	GO:0051020	0.319	0.357	P80826|1.588424487	1	90	76	17902	http://www.ebi.ac.uk/QuickGO/GTerm?id=GO:0051020
8	8	divalent inorganic cation transmembrane transporter activity	GO:0072509	0.327	0.366	P80826|1.588424487	1	93	76	17902	http://www.ebi.ac.uk/QuickGO/GTerm?id=GO:0072509
5	5	secondary active transmembrane transporter activity	GO:0015291	0.329	0.367	PH01000101G0680|3.040635166;P80826|1.588424487	2	277	76	17902	http://www.ebi.ac.uk/QuickGO/GTerm?id=GO:0015291
5	5	NAD binding	GO:0051287	0.33	0.368	PH01000290G0470|1.531403518	1	94	76	17902	http://www.ebi.ac.uk/QuickGO/GTerm?id=GO:0051287
7	7	zinc ion binding	GO:0008270	0.331	0.368	PH01000043G2150|1.543865433;P80089|1.874184585;P29305|2.211106384;P80826|1.588424487;P50477|1.572109245;CAD5|1.611066513;LPD1|0.565966308;Q02066|0.592333828	8	1542	76	17902	http://www.ebi.ac.uk/QuickGO/GTerm?id=GO:0008270
3	3	small molecule binding	GO:0036094	0.335	0.372	PH01000011G2670|1.618939296;P80089|1.874184585;SD25|1.609550724;PH01000290G0470|1.531403518;Q43495|5.480307181;tlp|1.551620328;Zlp|1.673995861;PH01001498G0080|1.765636566;P29305|2.211106384;NDB2|1.523793191;PH01002248G0250|1.530194115;P80826|1.588424487;ASP1|1.721142225;BETV1L|1.835519874;At1g74360|1.524451415;LPD1|0.565966308;P29308|0.398024362;PH01001303G0370|0.653209586;Q02066|0.592333828;PH01…	22	4695	76	17902	http://www.ebi.ac.uk/QuickGO/GTerm?id=GO:0036094
6	6	protein methyltransferase activity	GO:0008276	0.336	0.372	P80826|1.588424487	1	96	76	17902	http://www.ebi.ac.uk/QuickGO/GTerm?id=GO:0008276
5	5	ubiquitin-protein transferase activity	GO:0004842	0.345	0.382	Q43495|5.480307181;P80826|1.588424487	2	287	76	17902	http://www.ebi.ac.uk/QuickGO/GTerm?id=GO:0004842
6	6	gated channel activity	GO:0022836	0.347	0.383	P80826|1.588424487	1	100	76	17902	http://www.ebi.ac.uk/QuickGO/GTerm?id=GO:0022836
4	4	transcription cofactor activity	GO:0003712	0.347	0.383	P80826|1.588424487	1	100	76	17902	http://www.ebi.ac.uk/QuickGO/GTerm?id=GO:0003712
4	4	ubiquitin-like protein transferase activity	GO:0019787	0.357	0.393	Q43495|5.480307181;P80826|1.588424487	2	295	76	17902	http://www.ebi.ac.uk/QuickGO/GTerm?id=GO:0019787
4	4	polysaccharide binding	GO:0030247	0.361	0.396	P80826|1.588424487	1	105	76	17902	http://www.ebi.ac.uk/QuickGO/GTerm?id=GO:0030247
3	3	pattern binding	GO:0001871	0.361	0.396	P80826|1.588424487	1	105	76	17902	http://www.ebi.ac.uk/QuickGO/GTerm?id=GO:0001871
3	3	transcription factor activity, transcription factor binding	GO:0000989	0.364	0.399	P80826|1.588424487	1	106	76	17902	http://www.ebi.ac.uk/QuickGO/GTerm?id=GO:0000989
6	6	acetyltransferase activity	GO:0016407	0.369	0.403	P80826|1.588424487	1	108	76	17902	http://www.ebi.ac.uk/QuickGO/GTerm?id=GO:0016407
6	6	exonuclease activity	GO:0004527	0.369	0.403	P80826|1.588424487	1	108	76	17902	http://www.ebi.ac.uk/QuickGO/GTerm?id=GO:0004527
4	4	oxidoreductase activity, acting on the aldehyde or oxo group of donors	GO:0016903	0.372	0.405	P80826|1.588424487	1	109	76	17902	http://www.ebi.ac.uk/QuickGO/GTerm?id=GO:0016903
5	5	protein homodimerization activity	GO:0042803	0.372	0.405	P80826|1.588424487	1	109	76	17902	http://www.ebi.ac.uk/QuickGO/GTerm?id=GO:0042803
6	6	protein disulfide oxidoreductase activity	GO:0015035	0.375	0.407	Q02066|0.592333828	1	110	76	17902	http://www.ebi.ac.uk/QuickGO/GTerm?id=GO:0015035
9	9	microtubule motor activity	GO:0003777	0.383	0.415	P80826|1.588424487	1	113	76	17902	http://www.ebi.ac.uk/QuickGO/GTerm?id=GO:0003777
6	6	ion channel activity	GO:0005216	0.388	0.42	P80826|1.588424487	1	115	76	17902	http://www.ebi.ac.uk/QuickGO/GTerm?id=GO:0005216
5	5	actin binding	GO:0003779	0.39	0.422	P80826|1.588424487	1	116	76	17902	http://www.ebi.ac.uk/QuickGO/GTerm?id=GO:0003779
3	3	heterocyclic compound binding	GO:1901363	0.395	0.426	PH01000011G2670|1.618939296;PH01000043G2150|1.543865433;ASPG1|1.508196275;P80089|1.874184585;SD25|1.609550724;PH01000290G0470|1.531403518;Q43495|5.480307181;PH01000898G0600|1.965363594;tlp|1.551620328;Zlp|1.673995861;PH01001498G0080|1.765636566;P29305|2.211106384;NDB2|1.523793191;CYP72A15|2.085602899;PH01002248G0250|1.530194115;P80826|1.588424487;PER70|2.036694586;ASP1|1.721142225;Sb03g046810|1.7…	36	8093	76	17902	http://www.ebi.ac.uk/QuickGO/GTerm?id=GO:1901363
3	3	organic cyclic compound binding	GO:0097159	0.398	0.428	PH01000011G2670|1.618939296;PH01000043G2150|1.543865433;ASPG1|1.508196275;P80089|1.874184585;SD25|1.609550724;PH01000290G0470|1.531403518;Q43495|5.480307181;PH01000898G0600|1.965363594;tlp|1.551620328;Zlp|1.673995861;PH01001498G0080|1.765636566;P29305|2.211106384;NDB2|1.523793191;CYP72A15|2.085602899;PH01002248G0250|1.530194115;P80826|1.588424487;PER70|2.036694586;ASP1|1.721142225;Sb03g046810|1.7…	36	8101	76	17902	http://www.ebi.ac.uk/QuickGO/GTerm?id=GO:0097159
2	2	transcription factor activity, protein binding	GO:0000988	0.398	0.428	P80826|1.588424487	1	119	76	17902	http://www.ebi.ac.uk/QuickGO/GTerm?id=GO:0000988
4	4	hydrolase activity, acting on carbon-nitrogen (but not peptide) bonds	GO:0016810	0.401	0.43	P80826|1.588424487	1	120	76	17902	http://www.ebi.ac.uk/QuickGO/GTerm?id=GO:0016810
4	4	ligase activity, forming carbon-oxygen bonds	GO:0016875	0.408	0.437	P29305|2.211106384	1	123	76	17902	http://www.ebi.ac.uk/QuickGO/GTerm?id=GO:0016875
6	6	aminoacyl-tRNA ligase activity	GO:0004812	0.408	0.437	P29305|2.211106384	1	123	76	17902	http://www.ebi.ac.uk/QuickGO/GTerm?id=GO:0004812
5	5	ligase activity, forming aminoacyl-tRNA and related compounds	GO:0016876	0.408	0.437	P29305|2.211106384	1	123	76	17902	http://www.ebi.ac.uk/QuickGO/GTerm?id=GO:0016876
5	4,5	phospholipid binding	GO:0005543	0.426	0.454	P80826|1.588424487	1	130	76	17902	http://www.ebi.ac.uk/QuickGO/GTerm?id=GO:0005543
6	6	double-stranded DNA binding	GO:0003690	0.433	0.462	P80826|1.588424487	1	133	76	17902	http://www.ebi.ac.uk/QuickGO/GTerm?id=GO:0003690
5	5	substrate-specific channel activity	GO:0022838	0.441	0.468	P80826|1.588424487	1	136	76	17902	http://www.ebi.ac.uk/QuickGO/GTerm?id=GO:0022838
6	6	antiporter activity	GO:0015297	0.45	0.478	P80826|1.588424487	1	140	76	17902	http://www.ebi.ac.uk/QuickGO/GTerm?id=GO:0015297
3	3	transferase activity	GO:0016740	0.451	0.478	PH01000011G2670|1.618939296;SD25|1.609550724;CSY2|1.614675989;WAXY|1.672246023;Q43495|5.480307181;tlp|1.551620328;Zlp|1.673995861;P29305|2.211106384;PH01002248G0250|1.530194115;P80826|1.588424487;ASP1|1.721142225;PH01005665G0070|1.648624898;FTA|1.509636399;At1g74360|1.524451415;PH01000024G2570|0.647692636;UGT83A1|0.623960858;P29308|0.398024362;PH01001303G0370|0.653209586;Q02066|0.592333828;AGT1|0…	20	4502	76	17902	http://www.ebi.ac.uk/QuickGO/GTerm?id=GO:0016740
4	4	transferase activity, transferring acyl groups	GO:0016746	0.464	0.49	CSY2|1.614675989;P80826|1.588424487	2	367	76	17902	http://www.ebi.ac.uk/QuickGO/GTerm?id=GO:0016746
8	8	motor activity	GO:0003774	0.464	0.49	P80826|1.588424487	1	146	76	17902	http://www.ebi.ac.uk/QuickGO/GTerm?id=GO:0003774
7	7	inorganic cation transmembrane transporter activity	GO:0022890	0.465	0.491	P80826|1.588424487;PH01001720G0230|0.649297598	2	368	76	17902	http://www.ebi.ac.uk/QuickGO/GTerm?id=GO:0022890
4	4	protein dimerization activity	GO:0046983	0.479	0.504	P80826|1.588424487;FTA|1.509636399;Q02066|0.592333828	3	607	76	17902	http://www.ebi.ac.uk/QuickGO/GTerm?id=GO:0046983
4	4	transferase activity, transferring phosphorus-containing groups	GO:0016772	0.479	0.504	PH01000011G2670|1.618939296;SD25|1.609550724;Q43495|5.480307181;tlp|1.551620328;Zlp|1.673995861;P29305|2.211106384;PH01002248G0250|1.530194115;P80826|1.588424487;At1g74360|1.524451415;Q02066|0.592333828	10	2232	76	17902	http://www.ebi.ac.uk/QuickGO/GTerm?id=GO:0016772
6	6	DNA polymerase activity	GO:0034061	0.497	0.521	P80826|1.588424487	1	161	76	17902	http://www.ebi.ac.uk/QuickGO/GTerm?id=GO:0034061
6	6	microtubule binding	GO:0008017	0.497	0.521	P80826|1.588424487	1	161	76	17902	http://www.ebi.ac.uk/QuickGO/GTerm?id=GO:0008017
4	4	transferase activity, transferring alkyl or aryl (other than methyl) groups	GO:0016765	0.504	0.527	FTA|1.509636399	1	164	76	17902	http://www.ebi.ac.uk/QuickGO/GTerm?id=GO:0016765
7	7	organic anion transmembrane transporter activity	GO:0008514	0.508	0.531	P80826|1.588424487	1	166	76	17902	http://www.ebi.ac.uk/QuickGO/GTerm?id=GO:0008514
5	5	ADP binding	GO:0043531	0.516	0.538	P80826|1.588424487	1	170	76	17902	http://www.ebi.ac.uk/QuickGO/GTerm?id=GO:0043531
5	5	tubulin binding	GO:0015631	0.516	0.538	P80826|1.588424487	1	170	76	17902	http://www.ebi.ac.uk/QuickGO/GTerm?id=GO:0015631
7	7	translation initiation factor activity	GO:0003743	0.519	0.539	Q02066|0.592333828	1	171	76	17902	http://www.ebi.ac.uk/QuickGO/GTerm?id=GO:0003743
5	5	methyltransferase activity	GO:0008168	0.539	0.56	P80826|1.588424487;PH01000024G2570|0.647692636	2	423	76	17902	http://www.ebi.ac.uk/QuickGO/GTerm?id=GO:0008168
4	4	transferase activity, transferring one-carbon groups	GO:0016741	0.548	0.568	P80826|1.588424487;PH01000024G2570|0.647692636	2	430	76	17902	http://www.ebi.ac.uk/QuickGO/GTerm?id=GO:0016741
6	6	sequence-specific DNA binding	GO:0043565	0.564	0.584	P80826|1.588424487;Q02066|0.592333828	2	443	76	17902	http://www.ebi.ac.uk/QuickGO/GTerm?id=GO:0043565
10	10	ATP-dependent helicase activity	GO:0008026	0.582	0.601	P80826|1.588424487	1	204	76	17902	http://www.ebi.ac.uk/QuickGO/GTerm?id=GO:0008026
9	9	purine NTP-dependent helicase activity	GO:0070035	0.582	0.601	P80826|1.588424487	1	204	76	17902	http://www.ebi.ac.uk/QuickGO/GTerm?id=GO:0070035
6	6	ATP binding	GO:0005524	0.595	0.613	PH01000011G2670|1.618939296;P80089|1.874184585;SD25|1.609550724;Q43495|5.480307181;PH01001498G0080|1.765636566;P29305|2.211106384;PH01002248G0250|1.530194115;P80826|1.588424487;At1g74360|1.524451415;LPD1|0.565966308;Q02066|0.592333828;PH01002342G0040|0.616356462	12	2916	76	17902	http://www.ebi.ac.uk/QuickGO/GTerm?id=GO:0005524
3	3	transcription factor activity, sequence-specific DNA binding	GO:0003700	0.628	0.645	P80826|1.588424487;CCP1|1.634896552;Q02066|0.592333828	3	756	76	17902	http://www.ebi.ac.uk/QuickGO/GTerm?id=GO:0003700
2	2	nucleic acid binding transcription factor activity	GO:0001071	0.628	0.645	P80826|1.588424487;CCP1|1.634896552;Q02066|0.592333828	3	756	76	17902	http://www.ebi.ac.uk/QuickGO/GTerm?id=GO:0001071
6	6	anion transmembrane transporter activity	GO:0008509	0.638	0.654	P80826|1.588424487	1	237	76	17902	http://www.ebi.ac.uk/QuickGO/GTerm?id=GO:0008509
4	4	nucleotide binding	GO:0000166	0.642	0.656	PH01000011G2670|1.618939296;P80089|1.874184585;SD25|1.609550724;PH01000290G0470|1.531403518;Q43495|5.480307181;tlp|1.551620328;Zlp|1.673995861;PH01001498G0080|1.765636566;P29305|2.211106384;NDB2|1.523793191;PH01002248G0250|1.530194115;P80826|1.588424487;At1g74360|1.524451415;LPD1|0.565966308;P29308|0.398024362;Q02066|0.592333828;PH01002342G0040|0.616356462;PSRP2|0.627572934	18	4462	76	17902	http://www.ebi.ac.uk/QuickGO/GTerm?id=GO:0000166
4	4	nucleoside phosphate binding	GO:1901265	0.642	0.656	PH01000011G2670|1.618939296;P80089|1.874184585;SD25|1.609550724;PH01000290G0470|1.531403518;Q43495|5.480307181;tlp|1.551620328;Zlp|1.673995861;PH01001498G0080|1.765636566;P29305|2.211106384;NDB2|1.523793191;PH01002248G0250|1.530194115;P80826|1.588424487;At1g74360|1.524451415;LPD1|0.565966308;P29308|0.398024362;Q02066|0.592333828;PH01002342G0040|0.616356462;PSRP2|0.627572934	18	4462	76	17902	http://www.ebi.ac.uk/QuickGO/GTerm?id=GO:1901265
7	6,7	adenyl ribonucleotide binding	GO:0032559	0.658	0.671	PH01000011G2670|1.618939296;P80089|1.874184585;SD25|1.609550724;Q43495|5.480307181;PH01001498G0080|1.765636566;P29305|2.211106384;PH01002248G0250|1.530194115;P80826|1.588424487;At1g74360|1.524451415;LPD1|0.565966308;Q02066|0.592333828;PH01002342G0040|0.616356462	12	3044	76	17902	http://www.ebi.ac.uk/QuickGO/GTerm?id=GO:0032559
8	8	metal ion transmembrane transporter activity	GO:0046873	0.672	0.684	P80826|1.588424487	1	260	76	17902	http://www.ebi.ac.uk/QuickGO/GTerm?id=GO:0046873
6	6	adenyl nucleotide binding	GO:0030554	0.675	0.686	PH01000011G2670|1.618939296;P80089|1.874184585;SD25|1.609550724;Q43495|5.480307181;PH01001498G0080|1.765636566;P29305|2.211106384;PH01002248G0250|1.530194115;P80826|1.588424487;At1g74360|1.524451415;LPD1|0.565966308;Q02066|0.592333828;PH01002342G0040|0.616356462	12	3080	76	17902	http://www.ebi.ac.uk/QuickGO/GTerm?id=GO:0030554
4	4	cytoskeletal protein binding	GO:0008092	0.714	0.725	P80826|1.588424487	1	292	76	17902	http://www.ebi.ac.uk/QuickGO/GTerm?id=GO:0008092
5	5	nucleotidyltransferase activity	GO:0016779	0.725	0.735	P80826|1.588424487	1	301	76	17902	http://www.ebi.ac.uk/QuickGO/GTerm?id=GO:0016779
5	5	transferase activity, transferring acyl groups other than amino-acyl groups	GO:0016747	0.738	0.747	P80826|1.588424487	1	312	76	17902	http://www.ebi.ac.uk/QuickGO/GTerm?id=GO:0016747
5	5	purine ribonucleoside triphosphate binding	GO:0035639	0.746	0.754	PH01000011G2670|1.618939296;P80089|1.874184585;SD25|1.609550724;Q43495|5.480307181;PH01001498G0080|1.765636566;P29305|2.211106384;PH01002248G0250|1.530194115;P80826|1.588424487;At1g74360|1.524451415;LPD1|0.565966308;Q02066|0.592333828;PH01002342G0040|0.616356462	12	3245	76	17902	http://www.ebi.ac.uk/QuickGO/GTerm?id=GO:0035639
8	8	helicase activity	GO:0004386	0.748	0.755	P80826|1.588424487	1	321	76	17902	http://www.ebi.ac.uk/QuickGO/GTerm?id=GO:0004386
6	5,6	purine ribonucleotide binding	GO:0032555	0.794	0.8	PH01000011G2670|1.618939296;P80089|1.874184585;SD25|1.609550724;Q43495|5.480307181;PH01001498G0080|1.765636566;P29305|2.211106384;PH01002248G0250|1.530194115;P80826|1.588424487;At1g74360|1.524451415;LPD1|0.565966308;Q02066|0.592333828;PH01002342G0040|0.616356462	12	3373	76	17902	http://www.ebi.ac.uk/QuickGO/GTerm?id=GO:0032555
5	5	purine nucleotide binding	GO:0017076	0.806	0.811	PH01000011G2670|1.618939296;P80089|1.874184585;SD25|1.609550724;Q43495|5.480307181;PH01001498G0080|1.765636566;P29305|2.211106384;PH01002248G0250|1.530194115;P80826|1.588424487;At1g74360|1.524451415;LPD1|0.565966308;Q02066|0.592333828;PH01002342G0040|0.616356462	12	3409	76	17902	http://www.ebi.ac.uk/QuickGO/GTerm?id=GO:0017076
4	4	ribonucleotide binding	GO:0032553	0.81	0.814	PH01000011G2670|1.618939296;P80089|1.874184585;SD25|1.609550724;Q43495|5.480307181;PH01001498G0080|1.765636566;P29305|2.211106384;PH01002248G0250|1.530194115;P80826|1.588424487;At1g74360|1.524451415;LPD1|0.565966308;Q02066|0.592333828;PH01002342G0040|0.616356462	12	3422	76	17902	http://www.ebi.ac.uk/QuickGO/GTerm?id=GO:0032553
3	3	carbohydrate derivative binding	GO:0097367	0.822	0.825	PH01000011G2670|1.618939296;P80089|1.874184585;SD25|1.609550724;Q43495|5.480307181;PH01001498G0080|1.765636566;P29305|2.211106384;PH01002248G0250|1.530194115;P80826|1.588424487;At1g74360|1.524451415;LPD1|0.565966308;Q02066|0.592333828;PH01002342G0040|0.616356462	12	3459	76	17902	http://www.ebi.ac.uk/QuickGO/GTerm?id=GO:0097367
4	4	nucleic acid binding	GO:0003676	0.95	0.952	ASPG1|1.508196275;Q43495|5.480307181;P29305|2.211106384;P80826|1.588424487;CCP1|1.634896552;RPL9|0.575310035;RPS10|0.618594113;P29308|0.398024362;Q02066|0.592333828;RPS17|0.665658337;PSRP2|0.627572934;rps4|0.651115549	12	4083	76	17902	http://www.ebi.ac.uk/QuickGO/GTerm?id=GO:0003676
5	5	DNA binding	GO:0003677	0.972	0.972	ASPG1|1.508196275;P29305|2.211106384;P80826|1.588424487;CCP1|1.634896552;Q02066|0.592333828	5	2273	76	17902	http://www.ebi.ac.uk/QuickGO/GTerm?id=GO:0003677
