# Supplementary material for: Differential Proteome Analysis of Hybrid Bamboo (Bambusa pervariabilis × Dendrocalamopsis grandis) Under Fungal Stress (Arthrinium phaeospermum)
Source: Sci Rep. 2019 Dec 10;9:18681. doi: 10.1038/s41598-019-55229-0 (PMC6904554; doi:10.1038/s41598-019-55229-0)
Supplement: Supplementary file 1 — Supplementary Information 1 [file 41598_2019_55229_MOESM1_ESM.zip › Supplementary materials/Table S3 Differential expressed proteins annotation in the KEGG database.xlsx]

## Sheet: 工作表1
Table S3 Differential expressed proteins annotation in the KEGG database
Pathway Name	Pathway ID	Pvalue	Pvalue_adjusted	Genes	Count	Pop Hit	List_Total	Background Genes	URL	Class
Glycine, serine and threonine metabolism	map00260	4.8e-07	0.000101	TSB2|1.898726748;PH01000290G0470|1.531403518;At1g62810|1.982103184;P80826|1.588424487;LPD1|0.565966308;P29308|0.398024362;Q02066|0.592333828;AGT1|0.595658203	8	85	59	6948	http://www.kegg.jp/kegg-bin/show_pathway?map00260	Metabolism
Carbon fixation in photosynthetic organisms	map00710	1.23e-06	0.00013	PH01000011G2670|1.618939296;P29305|2.211106384;PH01002248G0250|1.530194115;P80826|1.588424487;ASP1|1.721142225;PH01000137G0030|0.599065468;P29308|0.398024362;Q02066|0.592333828	8	96	59	6948	http://www.kegg.jp/kegg-bin/show_pathway?map00710	Metabolism
Carbon metabolism	map01200	8.12e-06	0.000571	PH01000011G2670|1.618939296;CSY2|1.614675989;PH01000290G0470|1.531403518;P29305|2.211106384;PH01002248G0250|1.530194115;P80826|1.588424487;ASP1|1.721142225;PH01005665G0070|1.648624898;PH01000137G0030|0.599065468;LPD1|0.565966308;P29308|0.398024362;Q02066|0.592333828;AGT1|0.595658203	13	364	59	6948	http://www.kegg.jp/kegg-bin/show_pathway?map01200	Metabolism
Lysosome	map04142	2.18e-05	0.00115	P80089|1.874184585;CYP-3|1.570124782;P80826|1.588424487;Os09g0442300|1.930133039;CCP1|1.634896552;CATHB2|1.915507292;PH01000071G1780|0.58635762	7	102	59	6948	http://www.kegg.jp/kegg-bin/show_pathway?map04142	Cellular Processes
Microbial metabolism in diverse environments	map01120	3.22e-05	0.00136	PH01000011G2670|1.618939296;CSY2|1.614675989;PH01000290G0470|1.531403518;P29305|2.211106384;PH01002248G0250|1.530194115;P80826|1.588424487;ASP1|1.721142225;PH01005665G0070|1.648624898;PH01000137G0030|0.599065468;LPD1|0.565966308;NIR|0.650177682;P29308|0.398024362;Q02066|0.592333828;AGT1|0.595658203	14	477	59	6948	http://www.kegg.jp/kegg-bin/show_pathway?map01120	Metabolism
Biosynthesis of secondary metabolites	map01110	8.27e-05	0.00291	PH01000041G1710|2.682780333;PH01000043G2150|1.543865433;PH01000157G0430|1.585919766;CSY2|1.614675989;TSB2|1.898726748;At1g62810|1.982103184;PH01000898G0600|1.965363594;P29305|2.211106384;P80826|1.588424487;PER70|2.036694586;ASP1|1.721142225;PH01005469G0070|1.910034876;PH01005665G0070|1.648624898;Sb03g046810|1.723109056;PH01100083G0010|1.848329913;PAO|1.55076872;CAD5|1.611066513;LPD1|0.565966308;P…	24	1313	59	6948	http://www.kegg.jp/kegg-bin/show_pathway?map01110	Metabolism
Biosynthesis of amino acids	map01230	0.000129	0.00333	PH01000041G1710|2.682780333;CSY2|1.614675989;TSB2|1.898726748;PH01000290G0470|1.531403518;P29305|2.211106384;P80826|1.588424487;ASP1|1.721142225;PH01005469G0070|1.910034876;PH01005665G0070|1.648624898;P29308|0.398024362;Q02066|0.592333828	11	346	59	6948	http://www.kegg.jp/kegg-bin/show_pathway?map01230	Metabolism
Biosynthesis of antibiotics	map01130	0.000133	0.00333	PH01000041G1710|2.682780333;CSY2|1.614675989;TSB2|1.898726748;PH01000290G0470|1.531403518;PH01001498G0080|1.765636566;P29305|2.211106384;P80826|1.588424487;ASP1|1.721142225;PH01005469G0070|1.910034876;PH01005665G0070|1.648624898;FTA|1.509636399;LPD1|0.565966308;P29308|0.398024362;Q02066|0.592333828;AGT1|0.595658203	15	614	59	6948	http://www.kegg.jp/kegg-bin/show_pathway?map01130	-
Porphyrin and chlorophyll metabolism	map00860	0.000142	0.00333	PH01000157G0430|1.585919766;P29305|2.211106384;PAO|1.55076872;PH01001303G0370|0.653209586;PH01002342G0040|0.616356462	5	60	59	6948	http://www.kegg.jp/kegg-bin/show_pathway?map00860	Metabolism
Phenylalanine, tyrosine and tryptophan biosynthesis	map00400	0.00024	0.00506	PH01000041G1710|2.682780333;TSB2|1.898726748;P29305|2.211106384;ASP1|1.721142225;PH01005469G0070|1.910034876	5	67	59	6948	http://www.kegg.jp/kegg-bin/show_pathway?map00400	Metabolism
Metabolic pathways	map01100	0.000286	0.00549	PH01000011G2670|1.618939296;PH01000041G1710|2.682780333;PH01000043G2150|1.543865433;UXS6|1.750945746;CSY2|1.614675989;TSB2|1.898726748;PH01000290G0470|1.531403518;At1g62810|1.982103184;Q43495|5.480307181;PH01000898G0600|1.965363594;PH01001498G0080|1.765636566;P29305|2.211106384;PH01002248G0250|1.530194115;P80826|1.588424487;PER70|2.036694586;ASP1|1.721142225;P50477|1.572109245;PH01005469G0070|1.9…	34	2426	59	6948	http://www.kegg.jp/kegg-bin/show_pathway?map01100	Metabolism
Phenylpropanoid biosynthesis	map00940	0.000667	0.0113	PH01000043G2150|1.543865433;PH01000898G0600|1.965363594;P80826|1.588424487;PER70|2.036694586;Sb03g046810|1.723109056;CAD5|1.611066513;PH01000761G0570|0.656611514	7	176	59	6948	http://www.kegg.jp/kegg-bin/show_pathway?map00940	Metabolism
Tropane, piperidine and pyridine alkaloid biosynthesis	map00960	0.000694	0.0113	At1g62810|1.982103184;P29305|2.211106384;ASP1|1.721142225	3	21	59	6948	http://www.kegg.jp/kegg-bin/show_pathway?map00960	Metabolism
Methane metabolism	map00680	0.000765	0.0115	PH01000290G0470|1.531403518;P80826|1.588424487;P29308|0.398024362;Q02066|0.592333828;AGT1|0.595658203	5	86	59	6948	http://www.kegg.jp/kegg-bin/show_pathway?map00680	Metabolism
Photosynthesis - antenna proteins	map00196	0.00104	0.0146	P29305|2.211106384;CAP10A|0.501070054;P29308|0.398024362	3	24	59	6948	http://www.kegg.jp/kegg-bin/show_pathway?map00196	Metabolism
Glyoxylate and dicarboxylate metabolism	map00630	0.00132	0.0164	CSY2|1.614675989;P80826|1.588424487;PH01000137G0030|0.599065468;LPD1|0.565966308;AGT1|0.595658203	5	97	59	6948	http://www.kegg.jp/kegg-bin/show_pathway?map00630	Metabolism
Antigen processing and presentation	map04612	0.00132	0.0164	P80089|1.874184585;CYP-3|1.570124782;P80826|1.588424487;CATHB2|1.915507292	4	57	59	6948	http://www.kegg.jp/kegg-bin/show_pathway?map04612	Organismal Systems
Pyruvate metabolism	map00620	0.00158	0.0185	PH01000011G2670|1.618939296;P29305|2.211106384;PH01002248G0250|1.530194115;P80826|1.588424487;LPD1|0.565966308	5	101	59	6948	http://www.kegg.jp/kegg-bin/show_pathway?map00620	Metabolism
Isoquinoline alkaloid biosynthesis	map00950	0.00182	0.0202	At1g62810|1.982103184;P29305|2.211106384;ASP1|1.721142225	3	29	59	6948	http://www.kegg.jp/kegg-bin/show_pathway?map00950	Metabolism
Propanoate metabolism	map00640	0.00368	0.0384	P29305|2.211106384;P80826|1.588424487;LPD1|0.565966308	3	37	59	6948	http://www.kegg.jp/kegg-bin/show_pathway?map00640	Metabolism
Alanine, aspartate and glutamate metabolism	map00250	0.00382	0.0384	P29305|2.211106384;P80826|1.588424487;ASP1|1.721142225;AGT1|0.595658203	4	76	59	6948	http://www.kegg.jp/kegg-bin/show_pathway?map00250	Metabolism
2-Oxocarboxylic acid metabolism	map01210	0.00523	0.0502	CSY2|1.614675989;P29305|2.211106384;P80826|1.588424487;ASP1|1.721142225	4	83	59	6948	http://www.kegg.jp/kegg-bin/show_pathway?map01210	Metabolism
NOD-like receptor signaling pathway	map04621	0.00693	0.0636	PH01000121G1130|1.598740941;P29305|2.211106384	2	15	59	6948	http://www.kegg.jp/kegg-bin/show_pathway?map04621	Organismal Systems
Tyrosine metabolism	map00350	0.00724	0.0636	At1g62810|1.982103184;P29305|2.211106384;ASP1|1.721142225	3	47	59	6948	http://www.kegg.jp/kegg-bin/show_pathway?map00350	Metabolism
Arginine biosynthesis	map00220	0.00812	0.0686	P29305|2.211106384;P80826|1.588424487;ASP1|1.721142225	3	49	59	6948	http://www.kegg.jp/kegg-bin/show_pathway?map00220	-
Glycosphingolipid biosynthesis - globo series	map00603	0.00888	0.0721	AGAL3|1.680262439;PH01000071G1780|0.58635762	2	17	59	6948	http://www.kegg.jp/kegg-bin/show_pathway?map00603	Metabolism
Glycolysis / Gluconeogenesis	map00010	0.00934	0.073	P29305|2.211106384;P80826|1.588424487;LPD1|0.565966308;P29308|0.398024362;Q02066|0.592333828	5	153	59	6948	http://www.kegg.jp/kegg-bin/show_pathway?map00010	Metabolism
Phenylalanine metabolism	map00360	0.0101	0.076	At1g62810|1.982103184;P29305|2.211106384;ASP1|1.721142225	3	53	59	6948	http://www.kegg.jp/kegg-bin/show_pathway?map00360	Metabolism
Ribosome	map03010	0.0123	0.0896	P80826|1.588424487;RPL29|1.754881288;RPL9|0.575310035;RPL24|0.571074195;RPS10|0.618594113;RPS17|0.665658337;rps4|0.651115549	7	297	59	6948	http://www.kegg.jp/kegg-bin/show_pathway?map03010	Genetic Information Processing
Bacterial secretion system	map03070	0.016	0.113	Q43495|5.480307181;P80826|1.588424487	2	23	59	6948	http://www.kegg.jp/kegg-bin/show_pathway?map03070	Environmental Information Processing
Polyketide sugar unit biosynthesis	map00523	0.0169	0.115	P80826|1.588424487	1	2	59	6948	http://www.kegg.jp/kegg-bin/show_pathway?map00523	Metabolism
Plant-pathogen interaction	map04626	0.0199	0.131	PH01000121G1130|1.598740941;Q43495|5.480307181;P29305|2.211106384;P80826|1.588424487;PH01000003G3180|0.613648731	5	185	59	6948	http://www.kegg.jp/kegg-bin/show_pathway?map04626	Organismal Systems
Renin secretion	map04924	0.0217	0.139	CYP-3|1.570124782;CATHB2|1.915507292	2	27	59	6948	http://www.kegg.jp/kegg-bin/show_pathway?map04924	-
Histidine metabolism	map00340	0.0233	0.144	P80826|1.588424487;Q02066|0.592333828	2	28	59	6948	http://www.kegg.jp/kegg-bin/show_pathway?map00340	Metabolism
Citrate cycle (TCA cycle)	map00020	0.0273	0.165	CSY2|1.614675989;P80826|1.588424487;LPD1|0.565966308	3	77	59	6948	http://www.kegg.jp/kegg-bin/show_pathway?map00020	Metabolism
Cysteine and methionine metabolism	map00270	0.0299	0.172	P29305|2.211106384;P80826|1.588424487;ASP1|1.721142225;VIT_19s0014g02480|2.117950844	4	139	59	6948	http://www.kegg.jp/kegg-bin/show_pathway?map00270	Metabolism
Protein processing in endoplasmic reticulum	map04141	0.0301	0.172	P80089|1.874184585;Q43495|5.480307181;tlp|1.551620328;P29305|2.211106384;P80826|1.588424487;HSP21|3.215758266	6	279	59	6948	http://www.kegg.jp/kegg-bin/show_pathway?map04141	Genetic Information Processing
Thyroid cancer	map05216	0.0335	0.186	P80826|1.588424487	1	4	59	6948	http://www.kegg.jp/kegg-bin/show_pathway?map05216	Human Diseases
Carbon fixation pathways in prokaryotes	map00720	0.0353	0.191	PH01000011G2670|1.618939296;PH01002248G0250|1.530194115	2	35	59	6948	http://www.kegg.jp/kegg-bin/show_pathway?map00720	Metabolism
Nitrogen metabolism	map00910	0.041	0.205	P29305|2.211106384;NIR|0.650177682	2	38	59	6948	http://www.kegg.jp/kegg-bin/show_pathway?map00910	Metabolism
Other glycan degradation	map00511	0.041	0.205	P50477|1.572109245;PH01000071G1780|0.58635762	2	38	59	6948	http://www.kegg.jp/kegg-bin/show_pathway?map00511	Metabolism
Estrogen signaling pathway	map04915	0.041	0.205	P80089|1.874184585;P29305|2.211106384	2	38	59	6948	http://www.kegg.jp/kegg-bin/show_pathway?map04915	Organismal Systems
Circadian rhythm - fly	map04711	0.0418	0.205	P80826|1.588424487	1	5	59	6948	http://www.kegg.jp/kegg-bin/show_pathway?map04711	Organismal Systems
Pentose phosphate pathway	map00030	0.0453	0.217	P80826|1.588424487;PH01005665G0070|1.648624898;P29308|0.398024362	3	94	59	6948	http://www.kegg.jp/kegg-bin/show_pathway?map00030	Metabolism
Novobiocin biosynthesis	map00401	0.0499	0.234	P29305|2.211106384	1	6	59	6948	http://www.kegg.jp/kegg-bin/show_pathway?map00401	Metabolism
Glucagon signaling pathway	map04922	0.0566	0.26	P29305|2.211106384;P80826|1.588424487;Q02066|0.592333828	3	103	59	6948	http://www.kegg.jp/kegg-bin/show_pathway?map04922	Organismal Systems
Fat digestion and absorption	map04975	0.058	0.26	ASP1|1.721142225	1	7	59	6948	http://www.kegg.jp/kegg-bin/show_pathway?map04975	Organismal Systems
Lysine degradation	map00310	0.0647	0.278	P80826|1.588424487;Phyllostachys_edulis_newGene_36049|0.569207945	2	49	59	6948	http://www.kegg.jp/kegg-bin/show_pathway?map00310	Metabolism
Prostate cancer	map05215	0.0647	0.278	P29305|2.211106384;P80826|1.588424487	2	49	59	6948	http://www.kegg.jp/kegg-bin/show_pathway?map05215	Human Diseases
Signaling pathways regulating pluripotency of stem cells	map04550	0.066	0.278	P80826|1.588424487	1	8	59	6948	http://www.kegg.jp/kegg-bin/show_pathway?map04550	Cellular Processes
Insulin signaling pathway	map04910	0.0692	0.285	P80826|1.588424487;P29308|0.398024362;Q02066|0.592333828	3	112	59	6948	http://www.kegg.jp/kegg-bin/show_pathway?map04910	Organismal Systems
alpha-Linolenic acid metabolism	map00592	0.0717	0.285	P80826|1.588424487;PH01100083G0010|1.848329913	2	52	59	6948	http://www.kegg.jp/kegg-bin/show_pathway?map00592	Metabolism
TNF signaling pathway	map04668	0.0739	0.285	P80826|1.588424487	1	9	59	6948	http://www.kegg.jp/kegg-bin/show_pathway?map04668	Environmental Information Processing
Ubiquinone and other terpenoid-quinone biosynthesis	map00130	0.0742	0.285	P29305|2.211106384;P80826|1.588424487	2	53	59	6948	http://www.kegg.jp/kegg-bin/show_pathway?map00130	Metabolism
Valine, leucine and isoleucine degradation	map00280	0.0742	0.285	P80826|1.588424487;LPD1|0.565966308	2	53	59	6948	http://www.kegg.jp/kegg-bin/show_pathway?map00280	Metabolism
Legionellosis	map05134	0.0816	0.295	P80089|1.874184585;Q02066|0.592333828	2	56	59	6948	http://www.kegg.jp/kegg-bin/show_pathway?map05134	Human Diseases
beta-Alanine metabolism	map00410	0.0841	0.295	At1g62810|1.982103184;P80826|1.588424487	2	57	59	6948	http://www.kegg.jp/kegg-bin/show_pathway?map00410	Metabolism
Photosynthesis	map00195	0.0841	0.295	Q02066|0.592333828;PH01001720G0230|0.649297598	2	57	59	6948	http://www.kegg.jp/kegg-bin/show_pathway?map00195	Metabolism
Various types of N-glycan biosynthesis	map00513	0.0866	0.295	P80826|1.588424487;P50477|1.572109245	2	58	59	6948	http://www.kegg.jp/kegg-bin/show_pathway?map00513	Metabolism
Inositol phosphate metabolism	map00562	0.0892	0.295	PH01001498G0080|1.765636566;P80826|1.588424487	2	59	59	6948	http://www.kegg.jp/kegg-bin/show_pathway?map00562	Metabolism
MAPK signaling pathway - yeast	map04011	0.0896	0.295	P80826|1.588424487	1	11	59	6948	http://www.kegg.jp/kegg-bin/show_pathway?map04011	Environmental Information Processing
Prolactin signaling pathway	map04917	0.0896	0.295	P80826|1.588424487	1	11	59	6948	http://www.kegg.jp/kegg-bin/show_pathway?map04917	Organismal Systems
Basal cell carcinoma	map05217	0.0896	0.295	P80826|1.588424487	1	11	59	6948	http://www.kegg.jp/kegg-bin/show_pathway?map05217	Human Diseases
Glycosphingolipid biosynthesis - ganglio series	map00604	0.0896	0.295	PH01000071G1780|0.58635762	1	11	59	6948	http://www.kegg.jp/kegg-bin/show_pathway?map00604	Metabolism
Ascorbate and aldarate metabolism	map00053	0.097	0.315	Q43495|5.480307181;P80826|1.588424487	2	62	59	6948	http://www.kegg.jp/kegg-bin/show_pathway?map00053	Metabolism
Measles	map05162	0.105	0.326	P80089|1.874184585;Q43495|5.480307181;P80826|1.588424487	3	134	59	6948	http://www.kegg.jp/kegg-bin/show_pathway?map05162	Human Diseases
Limonene and pinene degradation	map00903	0.105	0.326	P80826|1.588424487	1	13	59	6948	http://www.kegg.jp/kegg-bin/show_pathway?map00903	Metabolism
Influenza A	map05164	0.107	0.326	P80089|1.874184585;Q43495|5.480307181;P80826|1.588424487	3	135	59	6948	http://www.kegg.jp/kegg-bin/show_pathway?map05164	Human Diseases
Oxidative phosphorylation	map00190	0.107	0.326	P29305|2.211106384;P80826|1.588424487;Q02066|0.592333828	3	135	59	6948	http://www.kegg.jp/kegg-bin/show_pathway?map00190	Metabolism
RNA polymerase	map03020	0.11	0.329	P29305|2.211106384;P80826|1.588424487	2	67	59	6948	http://www.kegg.jp/kegg-bin/show_pathway?map03020	Genetic Information Processing
Endometrial cancer	map05213	0.113	0.329	P80826|1.588424487	1	14	59	6948	http://www.kegg.jp/kegg-bin/show_pathway?map05213	Human Diseases
Hippo signaling pathway	map04390	0.113	0.329	P29305|2.211106384;P80826|1.588424487	2	68	59	6948	http://www.kegg.jp/kegg-bin/show_pathway?map04390	Environmental Information Processing
Jak-STAT signaling pathway	map04630	0.12	0.329	P80826|1.588424487	1	15	59	6948	http://www.kegg.jp/kegg-bin/show_pathway?map04630	Environmental Information Processing
Sulfur relay system	map04122	0.12	0.329	P80826|1.588424487	1	15	59	6948	http://www.kegg.jp/kegg-bin/show_pathway?map04122	Genetic Information Processing
Vitamin B6 metabolism	map00750	0.12	0.329	P29308|0.398024362	1	15	59	6948	http://www.kegg.jp/kegg-bin/show_pathway?map00750	Metabolism
Riboflavin metabolism	map00740	0.12	0.329	P29308|0.398024362	1	15	59	6948	http://www.kegg.jp/kegg-bin/show_pathway?map00740	Metabolism
Toxoplasmosis	map05145	0.125	0.329	P80089|1.874184585;Q43495|5.480307181;P80826|1.588424487	3	145	59	6948	http://www.kegg.jp/kegg-bin/show_pathway?map05145	Human Diseases
Neurotrophin signaling pathway	map04722	0.127	0.329	Q43495|5.480307181;P29305|2.211106384;P80826|1.588424487	3	146	59	6948	http://www.kegg.jp/kegg-bin/show_pathway?map04722	Organismal Systems
Protein export	map03060	0.127	0.329	Q43495|5.480307181;P80826|1.588424487	2	73	59	6948	http://www.kegg.jp/kegg-bin/show_pathway?map03060	Genetic Information Processing
Chloroalkane and chloroalkene degradation	map00625	0.128	0.329	P80826|1.588424487	1	16	59	6948	http://www.kegg.jp/kegg-bin/show_pathway?map00625	Metabolism
ErbB signaling pathway	map04012	0.128	0.329	P80826|1.588424487	1	16	59	6948	http://www.kegg.jp/kegg-bin/show_pathway?map04012	Environmental Information Processing
Type I diabetes mellitus	map04940	0.128	0.329	P80826|1.588424487	1	16	59	6948	http://www.kegg.jp/kegg-bin/show_pathway?map04940	Human Diseases
Base excision repair	map03410	0.13	0.33	P80826|1.588424487;Q02066|0.592333828	2	74	59	6948	http://www.kegg.jp/kegg-bin/show_pathway?map03410	Genetic Information Processing
Arginine and proline metabolism	map00330	0.133	0.33	P80826|1.588424487;ASP1|1.721142225	2	75	59	6948	http://www.kegg.jp/kegg-bin/show_pathway?map00330	Metabolism
Glycerolipid metabolism	map00561	0.133	0.33	P80826|1.588424487;AGAL3|1.680262439	2	75	59	6948	http://www.kegg.jp/kegg-bin/show_pathway?map00561	Metabolism
Mineral absorption	map04978	0.142	0.346	FER1|1.557846522	1	18	59	6948	http://www.kegg.jp/kegg-bin/show_pathway?map04978	Organismal Systems
Monobactam biosynthesis	map00261	0.142	0.346	Q02066|0.592333828	1	18	59	6948	http://www.kegg.jp/kegg-bin/show_pathway?map00261	-
N-Glycan biosynthesis	map00510	0.145	0.346	P80826|1.588424487;P50477|1.572109245	2	79	59	6948	http://www.kegg.jp/kegg-bin/show_pathway?map00510	Metabolism
Viral carcinogenesis	map05203	0.146	0.346	P29305|2.211106384;P80826|1.588424487;Q02066|0.592333828	3	156	59	6948	http://www.kegg.jp/kegg-bin/show_pathway?map05203	Human Diseases
One carbon pool by folate	map00670	0.157	0.368	P80826|1.588424487	1	20	59	6948	http://www.kegg.jp/kegg-bin/show_pathway?map00670	Metabolism
T cell receptor signaling pathway	map04660	0.171	0.38	P80826|1.588424487	1	22	59	6948	http://www.kegg.jp/kegg-bin/show_pathway?map04660	Organismal Systems
Notch signaling pathway	map04330	0.171	0.38	P80826|1.588424487	1	22	59	6948	http://www.kegg.jp/kegg-bin/show_pathway?map04330	Environmental Information Processing
Folate biosynthesis	map00790	0.171	0.38	P80826|1.588424487	1	22	59	6948	http://www.kegg.jp/kegg-bin/show_pathway?map00790	Metabolism
Hedgehog signaling pathway	map04340	0.171	0.38	P80826|1.588424487	1	22	59	6948	http://www.kegg.jp/kegg-bin/show_pathway?map04340	Environmental Information Processing
Terpenoid backbone biosynthesis	map00900	0.171	0.38	P80826|1.588424487;FTA|1.509636399	2	88	59	6948	http://www.kegg.jp/kegg-bin/show_pathway?map00900	Metabolism
Galactose metabolism	map00052	0.177	0.38	P80826|1.588424487;AGAL3|1.680262439	2	90	59	6948	http://www.kegg.jp/kegg-bin/show_pathway?map00052	Metabolism
Biotin metabolism	map00780	0.178	0.38	P80826|1.588424487	1	23	59	6948	http://www.kegg.jp/kegg-bin/show_pathway?map00780	Metabolism
Thiamine metabolism	map00730	0.178	0.38	P80826|1.588424487	1	23	59	6948	http://www.kegg.jp/kegg-bin/show_pathway?map00730	Metabolism
GnRH signaling pathway	map04912	0.178	0.38	P80826|1.588424487	1	23	59	6948	http://www.kegg.jp/kegg-bin/show_pathway?map04912	Organismal Systems
Streptomycin biosynthesis	map00521	0.185	0.382	PH01001498G0080|1.765636566	1	24	59	6948	http://www.kegg.jp/kegg-bin/show_pathway?map00521	Metabolism
Thyroid hormone synthesis	map04918	0.185	0.382	P29305|2.211106384	1	24	59	6948	http://www.kegg.jp/kegg-bin/show_pathway?map04918	Organismal Systems
Insulin resistance	map04931	0.187	0.382	P80826|1.588424487;Q02066|0.592333828	2	93	59	6948	http://www.kegg.jp/kegg-bin/show_pathway?map04931	-
Leishmaniasis	map05140	0.187	0.382	Q43495|5.480307181;P80826|1.588424487	2	93	59	6948	http://www.kegg.jp/kegg-bin/show_pathway?map05140	Human Diseases
mRNA surveillance pathway	map03015	0.192	0.383	P80826|1.588424487;Q02066|0.592333828;PSRP2|0.627572934	3	178	59	6948	http://www.kegg.jp/kegg-bin/show_pathway?map03015	Genetic Information Processing
Glycosaminoglycan degradation	map00531	0.192	0.383	PH01000071G1780|0.58635762	1	25	59	6948	http://www.kegg.jp/kegg-bin/show_pathway?map00531	Metabolism
Melanogenesis	map04916	0.192	0.383	P80826|1.588424487	1	25	59	6948	http://www.kegg.jp/kegg-bin/show_pathway?map04916	Organismal Systems
Lysine biosynthesis	map00300	0.199	0.389	Q02066|0.592333828	1	26	59	6948	http://www.kegg.jp/kegg-bin/show_pathway?map00300	Metabolism
Ether lipid metabolism	map00565	0.199	0.389	P80826|1.588424487	1	26	59	6948	http://www.kegg.jp/kegg-bin/show_pathway?map00565	Metabolism
Glycerophospholipid metabolism	map00564	0.205	0.392	P80826|1.588424487;PH01000024G2570|0.647692636	2	99	59	6948	http://www.kegg.jp/kegg-bin/show_pathway?map00564	Metabolism
Chemokine signaling pathway	map04062	0.206	0.392	P80826|1.588424487	1	27	59	6948	http://www.kegg.jp/kegg-bin/show_pathway?map04062	Organismal Systems
Cutin, suberine and wax biosynthesis	map00073	0.206	0.392	P80826|1.588424487	1	27	59	6948	http://www.kegg.jp/kegg-bin/show_pathway?map00073	Metabolism
Alzheimer's disease	map05010	0.211	0.397	Q43495|5.480307181;P80826|1.588424487	2	101	59	6948	http://www.kegg.jp/kegg-bin/show_pathway?map05010	Human Diseases
Valine, leucine and isoleucine biosynthesis	map00290	0.213	0.397	P80826|1.588424487	1	28	59	6948	http://www.kegg.jp/kegg-bin/show_pathway?map00290	Metabolism
Apoptosis	map04210	0.224	0.407	Q43495|5.480307181;P80826|1.588424487	2	105	59	6948	http://www.kegg.jp/kegg-bin/show_pathway?map04210	Cellular Processes
NF-kappa B signaling pathway	map04064	0.224	0.407	Q43495|5.480307181;P80826|1.588424487	2	105	59	6948	http://www.kegg.jp/kegg-bin/show_pathway?map04064	Environmental Information Processing
Pathways in cancer	map05200	0.224	0.407	P29305|2.211106384;P80826|1.588424487	2	105	59	6948	http://www.kegg.jp/kegg-bin/show_pathway?map05200	Human Diseases
Taurine and hypotaurine metabolism	map00430	0.226	0.408	P80826|1.588424487	1	30	59	6948	http://www.kegg.jp/kegg-bin/show_pathway?map00430	Metabolism
Collecting duct acid secretion	map04966	0.233	0.416	P29305|2.211106384	1	31	59	6948	http://www.kegg.jp/kegg-bin/show_pathway?map04966	Organismal Systems
Toll-like receptor signaling pathway	map04620	0.237	0.419	Q43495|5.480307181;P80826|1.588424487	2	109	59	6948	http://www.kegg.jp/kegg-bin/show_pathway?map04620	Organismal Systems
Cell cycle - Caulobacter	map04112	0.239	0.421	P80826|1.588424487	1	32	59	6948	http://www.kegg.jp/kegg-bin/show_pathway?map04112	Cellular Processes
Colorectal cancer	map05210	0.246	0.423	P80826|1.588424487	1	33	59	6948	http://www.kegg.jp/kegg-bin/show_pathway?map05210	Human Diseases
Epstein-Barr virus infection	map05169	0.248	0.423	P80089|1.874184585;P29305|2.211106384;P80826|1.588424487	3	203	59	6948	http://www.kegg.jp/kegg-bin/show_pathway?map05169	Human Diseases
Renal cell carcinoma	map05211	0.252	0.423	P80826|1.588424487	1	34	59	6948	http://www.kegg.jp/kegg-bin/show_pathway?map05211	Human Diseases
Viral myocarditis	map05416	0.252	0.423	Q02066|0.592333828	1	34	59	6948	http://www.kegg.jp/kegg-bin/show_pathway?map05416	Human Diseases
Fructose and mannose metabolism	map00051	0.252	0.423	P80826|1.588424487;P29308|0.398024362	2	114	59	6948	http://www.kegg.jp/kegg-bin/show_pathway?map00051	Metabolism
Butanoate metabolism	map00650	0.259	0.423	P80826|1.588424487	1	35	59	6948	http://www.kegg.jp/kegg-bin/show_pathway?map00650	Metabolism
B cell receptor signaling pathway	map04662	0.259	0.423	P80826|1.588424487	1	35	59	6948	http://www.kegg.jp/kegg-bin/show_pathway?map04662	Organismal Systems
Flavonoid biosynthesis	map00941	0.259	0.423	P29305|2.211106384	1	35	59	6948	http://www.kegg.jp/kegg-bin/show_pathway?map00941	Metabolism
Pertussis	map05133	0.259	0.423	Q43495|5.480307181;P80826|1.588424487	2	116	59	6948	http://www.kegg.jp/kegg-bin/show_pathway?map05133	Human Diseases
Adherens junction	map04520	0.265	0.43	P80826|1.588424487	1	36	59	6948	http://www.kegg.jp/kegg-bin/show_pathway?map04520	Cellular Processes
Systemic lupus erythematosus	map05322	0.271	0.437	Q02066|0.592333828	1	37	59	6948	http://www.kegg.jp/kegg-bin/show_pathway?map05322	Human Diseases
Rheumatoid arthritis	map05323	0.277	0.437	P29305|2.211106384	1	38	59	6948	http://www.kegg.jp/kegg-bin/show_pathway?map05323	Human Diseases
Glutamatergic synapse	map04724	0.277	0.437	P80826|1.588424487	1	38	59	6948	http://www.kegg.jp/kegg-bin/show_pathway?map04724	Organismal Systems
PPAR signaling pathway	map03320	0.277	0.437	P29305|2.211106384	1	38	59	6948	http://www.kegg.jp/kegg-bin/show_pathway?map03320	Organismal Systems
Cytosolic DNA-sensing pathway	map04623	0.284	0.441	P80826|1.588424487	1	39	59	6948	http://www.kegg.jp/kegg-bin/show_pathway?map04623	Organismal Systems
Peroxisome	map04146	0.284	0.441	P80826|1.588424487;AGT1|0.595658203	2	124	59	6948	http://www.kegg.jp/kegg-bin/show_pathway?map04146	Cellular Processes
Focal adhesion	map04510	0.29	0.446	P80826|1.588424487	1	40	59	6948	http://www.kegg.jp/kegg-bin/show_pathway?map04510	Cellular Processes
GABAergic synapse	map04727	0.296	0.45	P80826|1.588424487	1	41	59	6948	http://www.kegg.jp/kegg-bin/show_pathway?map04727	Organismal Systems
Chagas disease (American trypanosomiasis)	map05142	0.297	0.45	Q43495|5.480307181;P80826|1.588424487	2	128	59	6948	http://www.kegg.jp/kegg-bin/show_pathway?map05142	Human Diseases
Amino sugar and nucleotide sugar metabolism	map00520	0.301	0.454	UXS6|1.750945746;P80826|1.588424487;PH01000071G1780|0.58635762	3	226	59	6948	http://www.kegg.jp/kegg-bin/show_pathway?map00520	Metabolism
Tryptophan metabolism	map00380	0.308	0.46	P80826|1.588424487	1	43	59	6948	http://www.kegg.jp/kegg-bin/show_pathway?map00380	Metabolism
Carotenoid biosynthesis	map00906	0.314	0.46	P80826|1.588424487	1	44	59	6948	http://www.kegg.jp/kegg-bin/show_pathway?map00906	Metabolism
Long-term potentiation	map04720	0.314	0.46	P80826|1.588424487	1	44	59	6948	http://www.kegg.jp/kegg-bin/show_pathway?map04720	Organismal Systems
Pancreatic secretion	map04972	0.314	0.46	Q43495|5.480307181	1	44	59	6948	http://www.kegg.jp/kegg-bin/show_pathway?map04972	Organismal Systems
Transcriptional misregulation in cancer	map05202	0.32	0.465	Q02066|0.592333828	1	45	59	6948	http://www.kegg.jp/kegg-bin/show_pathway?map05202	Human Diseases
Fatty acid degradation	map00071	0.325	0.47	P80826|1.588424487	1	46	59	6948	http://www.kegg.jp/kegg-bin/show_pathway?map00071	Metabolism
Axon guidance	map04360	0.337	0.474	P80826|1.588424487	1	48	59	6948	http://www.kegg.jp/kegg-bin/show_pathway?map04360	Organismal Systems
Calcium signaling pathway	map04020	0.337	0.474	Q43495|5.480307181	1	48	59	6948	http://www.kegg.jp/kegg-bin/show_pathway?map04020	Environmental Information Processing
Hepatitis C	map05160	0.337	0.474	P80826|1.588424487	1	48	59	6948	http://www.kegg.jp/kegg-bin/show_pathway?map05160	Human Diseases
RNA transport	map03013	0.348	0.474	P80826|1.588424487;Q02066|0.592333828;PSRP2|0.627572934	3	246	59	6948	http://www.kegg.jp/kegg-bin/show_pathway?map03013	Genetic Information Processing
Hepatitis B	map05161	0.348	0.474	P80826|1.588424487	1	50	59	6948	http://www.kegg.jp/kegg-bin/show_pathway?map05161	Human Diseases
Sphingolipid metabolism	map00600	0.348	0.474	AGAL3|1.680262439	1	50	59	6948	http://www.kegg.jp/kegg-bin/show_pathway?map00600	Metabolism
MAPK signaling pathway	map04010	0.348	0.474	P80089|1.874184585	1	50	59	6948	http://www.kegg.jp/kegg-bin/show_pathway?map04010	Environmental Information Processing
Sulfur metabolism	map00920	0.348	0.474	P80826|1.588424487	1	50	59	6948	http://www.kegg.jp/kegg-bin/show_pathway?map00920	Metabolism
Epithelial cell signaling in Helicobacter pylori infection	map05120	0.348	0.474	P29305|2.211106384	1	50	59	6948	http://www.kegg.jp/kegg-bin/show_pathway?map05120	Human Diseases
Phospholipase D signaling pathway	map04072	0.365	0.493	P80826|1.588424487	1	53	59	6948	http://www.kegg.jp/kegg-bin/show_pathway?map04072	-
Pantothenate and CoA biosynthesis	map00770	0.37	0.493	P80826|1.588424487	1	54	59	6948	http://www.kegg.jp/kegg-bin/show_pathway?map00770	Metabolism
cGMP-PKG signaling pathway	map04022	0.37	0.493	Q43495|5.480307181	1	54	59	6948	http://www.kegg.jp/kegg-bin/show_pathway?map04022	Environmental Information Processing
TGF-beta signaling pathway	map04350	0.376	0.493	P80826|1.588424487	1	55	59	6948	http://www.kegg.jp/kegg-bin/show_pathway?map04350	Environmental Information Processing
Vibrio cholerae infection	map05110	0.376	0.493	P29305|2.211106384	1	55	59	6948	http://www.kegg.jp/kegg-bin/show_pathway?map05110	Human Diseases
PI3K-Akt signaling pathway	map04151	0.381	0.493	P29305|2.211106384;P80826|1.588424487	2	155	59	6948	http://www.kegg.jp/kegg-bin/show_pathway?map04151	Environmental Information Processing
Ubiquitin mediated proteolysis	map04120	0.381	0.493	Q43495|5.480307181;P80826|1.588424487	2	155	59	6948	http://www.kegg.jp/kegg-bin/show_pathway?map04120	Genetic Information Processing
Ras signaling pathway	map04014	0.381	0.493	P80826|1.588424487	1	56	59	6948	http://www.kegg.jp/kegg-bin/show_pathway?map04014	Environmental Information Processing
Hippo signaling pathway - fly	map04391	0.386	0.494	P29305|2.211106384	1	57	59	6948	http://www.kegg.jp/kegg-bin/show_pathway?map04391	Environmental Information Processing
Fatty acid biosynthesis	map00061	0.386	0.494	P80826|1.588424487	1	57	59	6948	http://www.kegg.jp/kegg-bin/show_pathway?map00061	Metabolism
ABC transporters	map02010	0.391	0.498	P80826|1.588424487	1	58	59	6948	http://www.kegg.jp/kegg-bin/show_pathway?map02010	Environmental Information Processing
Progesterone-mediated oocyte maturation	map04914	0.402	0.505	P80826|1.588424487	1	60	59	6948	http://www.kegg.jp/kegg-bin/show_pathway?map04914	Organismal Systems
Circadian rhythm - plant	map04712	0.402	0.505	P80826|1.588424487	1	60	59	6948	http://www.kegg.jp/kegg-bin/show_pathway?map04712	Organismal Systems
cAMP signaling pathway	map04024	0.407	0.508	P80826|1.588424487	1	61	59	6948	http://www.kegg.jp/kegg-bin/show_pathway?map04024	Environmental Information Processing
Pentose and glucuronate interconversions	map00040	0.417	0.518	P80826|1.588424487	1	63	59	6948	http://www.kegg.jp/kegg-bin/show_pathway?map00040	Metabolism
Thyroid hormone signaling pathway	map04919	0.422	0.521	P80826|1.588424487	1	64	59	6948	http://www.kegg.jp/kegg-bin/show_pathway?map04919	Organismal Systems
RNA degradation	map03018	0.429	0.526	P80826|1.588424487;PSRP2|0.627572934	2	171	59	6948	http://www.kegg.jp/kegg-bin/show_pathway?map03018	Genetic Information Processing
Spliceosome	map03040	0.434	0.526	P80089|1.874184585;P80826|1.588424487;PRP40A|1.884300818	3	283	59	6948	http://www.kegg.jp/kegg-bin/show_pathway?map03040	Genetic Information Processing
Choline metabolism in cancer	map05231	0.437	0.526	P80826|1.588424487	1	67	59	6948	http://www.kegg.jp/kegg-bin/show_pathway?map05231	Human Diseases
Tuberculosis	map05152	0.437	0.526	Q43495|5.480307181;P80826|1.588424487	2	174	59	6948	http://www.kegg.jp/kegg-bin/show_pathway?map05152	Human Diseases
Phosphatidylinositol signaling system	map04070	0.442	0.526	P80826|1.588424487	1	68	59	6948	http://www.kegg.jp/kegg-bin/show_pathway?map04070	Environmental Information Processing
Fc gamma R-mediated phagocytosis	map04666	0.442	0.526	P80826|1.588424487	1	68	59	6948	http://www.kegg.jp/kegg-bin/show_pathway?map04666	Organismal Systems
Alcoholism	map05034	0.446	0.526	Q02066|0.592333828	1	69	59	6948	http://www.kegg.jp/kegg-bin/show_pathway?map05034	Human Diseases
Cyanoamino acid metabolism	map00460	0.446	0.526	P80826|1.588424487	1	69	59	6948	http://www.kegg.jp/kegg-bin/show_pathway?map00460	Metabolism
Wnt signaling pathway	map04310	0.47	0.543	P80826|1.588424487	1	74	59	6948	http://www.kegg.jp/kegg-bin/show_pathway?map04310	Environmental Information Processing
FoxO signaling pathway	map04068	0.47	0.543	P80826|1.588424487	1	74	59	6948	http://www.kegg.jp/kegg-bin/show_pathway?map04068	Environmental Information Processing
Cell cycle	map04110	0.472	0.543	P29305|2.211106384;P80826|1.588424487	2	186	59	6948	http://www.kegg.jp/kegg-bin/show_pathway?map04110	Cellular Processes
Synaptic vesicle cycle	map04721	0.474	0.543	P29305|2.211106384	1	75	59	6948	http://www.kegg.jp/kegg-bin/show_pathway?map04721	Organismal Systems
Starch and sucrose metabolism	map00500	0.476	0.543	UXS6|1.750945746;P80826|1.588424487;Q02066|0.592333828	3	302	59	6948	http://www.kegg.jp/kegg-bin/show_pathway?map00500	Metabolism
Parkinson's disease	map05012	0.479	0.543	P80826|1.588424487	1	76	59	6948	http://www.kegg.jp/kegg-bin/show_pathway?map05012	Human Diseases
Dopaminergic synapse	map04728	0.479	0.543	P80826|1.588424487	1	76	59	6948	http://www.kegg.jp/kegg-bin/show_pathway?map04728	Organismal Systems
HIF-1 signaling pathway	map04066	0.496	0.56	P80826|1.588424487	1	80	59	6948	http://www.kegg.jp/kegg-bin/show_pathway?map04066	Environmental Information Processing
Regulation of actin cytoskeleton	map04810	0.501	0.562	P80826|1.588424487	1	81	59	6948	http://www.kegg.jp/kegg-bin/show_pathway?map04810	Cellular Processes
Plant hormone signal transduction	map04075	0.543	0.606	P29305|2.211106384;P80826|1.588424487;Q02066|0.592333828	3	333	59	6948	http://www.kegg.jp/kegg-bin/show_pathway?map04075	Environmental Information Processing
Pyrimidine metabolism	map00240	0.55	0.61	P29305|2.211106384;P80826|1.588424487	2	215	59	6948	http://www.kegg.jp/kegg-bin/show_pathway?map00240	Metabolism
Phagosome	map04145	0.58	0.626	P29305|2.211106384	1	101	59	6948	http://www.kegg.jp/kegg-bin/show_pathway?map04145	Cellular Processes
Endocytosis	map04144	0.582	0.626	P80089|1.874184585;P80826|1.588424487	2	228	59	6948	http://www.kegg.jp/kegg-bin/show_pathway?map04144	Cellular Processes
Non-alcoholic fatty liver disease (NAFLD)	map04932	0.584	0.626	P80826|1.588424487	1	102	59	6948	http://www.kegg.jp/kegg-bin/show_pathway?map04932	Human Diseases
Aminoacyl-tRNA biosynthesis	map00970	0.584	0.626	P29305|2.211106384	1	102	59	6948	http://www.kegg.jp/kegg-bin/show_pathway?map00970	Genetic Information Processing
Fatty acid metabolism	map01212	0.584	0.626	P80826|1.588424487	1	102	59	6948	http://www.kegg.jp/kegg-bin/show_pathway?map01212	Metabolism
Purine metabolism	map00230	0.587	0.626	P29305|2.211106384;P80826|1.588424487	2	230	59	6948	http://www.kegg.jp/kegg-bin/show_pathway?map00230	Metabolism
Sphingolipid signaling pathway	map04071	0.587	0.626	P80826|1.588424487	1	103	59	6948	http://www.kegg.jp/kegg-bin/show_pathway?map04071	Environmental Information Processing
Herpes simplex infection	map05168	0.587	0.626	P80826|1.588424487	1	103	59	6948	http://www.kegg.jp/kegg-bin/show_pathway?map05168	Human Diseases
Meiosis - yeast	map04113	0.638	0.676	P80826|1.588424487	1	118	59	6948	http://www.kegg.jp/kegg-bin/show_pathway?map04113	Cellular Processes
MicroRNAs in cancer	map05206	0.641	0.676	P80826|1.588424487	1	119	59	6948	http://www.kegg.jp/kegg-bin/show_pathway?map05206	Human Diseases
Glutathione metabolism	map00480	0.644	0.676	P80826|1.588424487	1	120	59	6948	http://www.kegg.jp/kegg-bin/show_pathway?map00480	Metabolism
Fanconi anemia pathway	map03460	0.665	0.694	P80826|1.588424487	1	127	59	6948	http://www.kegg.jp/kegg-bin/show_pathway?map03460	Genetic Information Processing
Homologous recombination	map03440	0.682	0.709	P80826|1.588424487	1	133	59	6948	http://www.kegg.jp/kegg-bin/show_pathway?map03440	Genetic Information Processing
HTLV-I infection	map05166	0.69	0.713	P80826|1.588424487	1	136	59	6948	http://www.kegg.jp/kegg-bin/show_pathway?map05166	Human Diseases
Oocyte meiosis	map04114	0.693	0.713	P29305|2.211106384	1	137	59	6948	http://www.kegg.jp/kegg-bin/show_pathway?map04114	Cellular Processes
AMPK signaling pathway	map04152	0.708	0.726	P29308|0.398024362	1	143	59	6948	http://www.kegg.jp/kegg-bin/show_pathway?map04152	Environmental Information Processing
Huntington's disease	map05016	0.716	0.729	P80826|1.588424487	1	146	59	6948	http://www.kegg.jp/kegg-bin/show_pathway?map05016	Human Diseases
DNA replication	map03030	0.718	0.729	P80826|1.588424487	1	147	59	6948	http://www.kegg.jp/kegg-bin/show_pathway?map03030	Genetic Information Processing
Nucleotide excision repair	map03420	0.746	0.753	P80826|1.588424487	1	159	59	6948	http://www.kegg.jp/kegg-bin/show_pathway?map03420	Genetic Information Processing
Cell cycle - yeast	map04111	0.757	0.761	P80826|1.588424487	1	164	59	6948	http://www.kegg.jp/kegg-bin/show_pathway?map04111	Cellular Processes
Ribosome biogenesis in eukaryotes	map03008	0.777	0.777	P80826|1.588424487	1	174	59	6948	http://www.kegg.jp/kegg-bin/show_pathway?map03008	Genetic Information Processing
