# Supplementary material for: Differential Proteome Analysis of Hybrid Bamboo (Bambusa pervariabilis × Dendrocalamopsis grandis) Under Fungal Stress (Arthrinium phaeospermum)
Source: Sci Rep. 2019 Dec 10;9:18681. doi: 10.1038/s41598-019-55229-0 (PMC6904554; doi:10.1038/s41598-019-55229-0)
Supplement: Supplementary file 1 — Supplementary Information 1 [file 41598_2019_55229_MOESM1_ESM.zip › Supplementary materials/Table S4 Analysis of target peptide PRM quantitative Skyline date-Transition Results.xlsx]

## Sheet: 工作表1
Table S4 Analysis of target peptide PRM quantitative Skyline date-Transition Results
Peptide Sequence	Protein Name	Sample Name	Precursor m/z	Precursor Charge	Product m/z	Product Charge	Fragment Ion	Retention Time	Area	Peak Rank
TPEDLDAMR	PH01000011G2670	Treatment	524.242	2	946.43	1	y8	50.28	686468	5
TPEDLDAMR	PH01000011G2670	Treatment	524.242	2	849.377	1	y7	50.28	4509724	3
TPEDLDAMR	PH01000011G2670	Treatment	524.242	2	720.335	1	y6	50.28	4950221	2
TPEDLDAMR	PH01000011G2670	Treatment	524.242	2	605.308	1	y5	50.28	3561028	4
TPEDLDAMR	PH01000011G2670	Treatment	524.242	2	377.197	1	y3	50.28	5267106	1
ANVEQYCNK	PH01000043G2150	Treatment	563.253	2	841.351	1	y6	40.77	1947056	4
ANVEQYCNK	PH01000043G2150	Treatment	563.253	2	712.308	1	y5	40.84	1194031	5
ANVEQYCNK	PH01000043G2150	Treatment	563.253	2	584.25	1	y4	40.84	1983799	3
ANVEQYCNK	PH01000043G2150	Treatment	563.253	2	421.186	1	y3	40.8	2174648	1
ANVEQYCNK	PH01000043G2150	Treatment	563.253	2	261.156	1	y2	40.8	2002280	2
SNWIPCLEFSK	PH01000137G0030	Treatment	690.834	2	993.507	1	y8	55.71	6033205	6
SNWIPCLEFSK	PH01000137G0030	Treatment	690.834	2	880.423	1	y7	55.71	59425676	1
SNWIPCLEFSK	PH01000137G0030	Treatment	690.834	2	623.34	1	y5	55.71	7714980	3
SNWIPCLEFSK	PH01000137G0030	Treatment	690.834	2	510.256	1	y4	55.71	7608353	4
SNWIPCLEFSK	PH01000137G0030	Treatment	690.834	2	381.213	1	y3	55.71	8650163	2
SNWIPCLEFSK	PH01000137G0030	Treatment	690.834	2	147.113	1	y1	55.71	7337224	5
DAEGAGIYGSQGR	PH01000742G0250	Treatment	640.797	2	965.48	1	y10	48.87	984841	4
DAEGAGIYGSQGR	PH01000742G0250	Treatment	640.797	2	908.458	1	y9	48.87	482765	5
DAEGAGIYGSQGR	PH01000742G0250	Treatment	640.797	2	837.421	1	y8	48.87	2104036	2
DAEGAGIYGSQGR	PH01000742G0250	Treatment	640.797	2	667.316	1	y6	48.87	2918557	1
DAEGAGIYGSQGR	PH01000742G0250	Treatment	640.797	2	504.252	1	y5	48.87	1665887	3
NNPSDIDPSLNPSYAK	PH01000761G0570	Treatment	866.413	2	1204.62	1	y11	52.28	8865	5
NNPSDIDPSLNPSYAK	PH01000761G0570	Treatment	866.413	2	1091.54	1	y10	52.25	179295	3
NNPSDIDPSLNPSYAK	PH01000761G0570	Treatment	866.413	2	976.51	1	y9	52.25	656472	1
NNPSDIDPSLNPSYAK	PH01000761G0570	Treatment	866.413	2	679.341	1	y6	52.28	122927	4
NNPSDIDPSLNPSYAK	PH01000761G0570	Treatment	866.413	2	565.298	1	y5	52.28	392627	2
MGNINPLTGTAGQIR	PH01000898G0600	Treatment	771.906	2	1127.62	1	y11	54.36	104380136	2
MGNINPLTGTAGQIR	PH01000898G0600	Treatment	771.906	2	1013.57	1	y10	54.36	304688192	1
MGNINPLTGTAGQIR	PH01000898G0600	Treatment	771.906	2	916.521	1	y9	54.36	22465676	6
MGNINPLTGTAGQIR	PH01000898G0600	Treatment	771.906	2	803.437	1	y8	54.36	68076088	4
MGNINPLTGTAGQIR	PH01000898G0600	Treatment	771.906	2	702.389	1	y7	54.36	71666960	3
MGNINPLTGTAGQIR	PH01000898G0600	Treatment	771.906	2	175.119	1	y1	54.36	39554664	5
SSSSYSQHR	PH01001219G0020	Treatment	519.734	2	864.396	1	y7	16.94	188662	4
SSSSYSQHR	PH01001219G0020	Treatment	519.734	2	777.364	1	y6	17	265659	3
SSSSYSQHR	PH01001219G0020	Treatment	519.734	2	690.332	1	y5	16.87	294653	2
SSSSYSQHR	PH01001219G0020	Treatment	519.734	2	527.268	1	y4	16.97	619893	1
EAVNEASDSQTLEK	PH01002240G0140	Treatment	760.857	2	1221.56	1	y11	47.81	673768	4
EAVNEASDSQTLEK	PH01002240G0140	Treatment	760.857	2	1107.52	1	y10	47.81	356330	5
EAVNEASDSQTLEK	PH01002240G0140	Treatment	760.857	2	978.474	1	y9	47.81	1623224	1
EAVNEASDSQTLEK	PH01002240G0140	Treatment	760.857	2	907.437	1	y8	47.81	1257442	2
EAVNEASDSQTLEK	PH01002240G0140	Treatment	760.857	2	705.378	1	y6	47.81	759448	3
ELCSETGADQEDALAR	PH01002248G0250	Treatment	882.889	2	1362.61	1	y13	50.49	1610729	5
ELCSETGADQEDALAR	PH01002248G0250	Treatment	882.889	2	1146.54	1	y11	50.49	4604157	1
ELCSETGADQEDALAR	PH01002248G0250	Treatment	882.889	2	1045.49	1	y10	50.49	3930944	2
ELCSETGADQEDALAR	PH01002248G0250	Treatment	882.889	2	917.432	1	y8	50.49	2691177	3
ELCSETGADQEDALAR	PH01002248G0250	Treatment	882.889	2	802.405	1	y7	50.49	2157199	4
DIEEELGAPR	PH01005469G0070	Treatment	564.78	2	900.442	1	y8	53.27	481038	2
DIEEELGAPR	PH01005469G0070	Treatment	564.78	2	771.4	1	y7	53.3	330187	3
DIEEELGAPR	PH01005469G0070	Treatment	564.78	2	642.357	1	y6	53.3	323000	4
DIEEELGAPR	PH01005469G0070	Treatment	564.78	2	400.23	1	y4	53.3	892484	1
YFSAAASQALDTAER	PH01100083G0010	Treatment	800.884	2	1290.63	1	y13	53.59	2254294	5
YFSAAASQALDTAER	PH01100083G0010	Treatment	800.884	2	1132.56	1	y11	53.59	2382431	4
YFSAAASQALDTAER	PH01100083G0010	Treatment	800.884	2	1061.52	1	y10	53.59	3277591	2
YFSAAASQALDTAER	PH01100083G0010	Treatment	800.884	2	990.485	1	y9	53.59	3639843	1
YFSAAASQALDTAER	PH01100083G0010	Treatment	800.884	2	476.246	1	y4	53.55	3160873	3
TPEDLDAMR	PH01000011G2670	Control	524.242	2	946.43	1	y8	50.66	188491	5
TPEDLDAMR	PH01000011G2670	Control	524.242	2	849.377	1	y7	50.7	1758844	2
TPEDLDAMR	PH01000011G2670	Control	524.242	2	720.335	1	y6	50.66	1810917	1
TPEDLDAMR	PH01000011G2670	Control	524.242	2	605.308	1	y5	50.66	1140553	4
TPEDLDAMR	PH01000011G2670	Control	524.242	2	377.197	1	y3	50.66	1523548	3
ANVEQYCNK	PH01000043G2150	Control	563.253	2	841.351	1	y6	41.22	633742	2
ANVEQYCNK	PH01000043G2150	Control	563.253	2	712.308	1	y5	41.15	356444	5
ANVEQYCNK	PH01000043G2150	Control	563.253	2	584.25	1	y4	41.25	549995	3
ANVEQYCNK	PH01000043G2150	Control	563.253	2	421.186	1	y3	41.25	703368	1
ANVEQYCNK	PH01000043G2150	Control	563.253	2	261.156	1	y2	41.15	544168	4
SNWIPCLEFSK	PH01000137G0030	Control	690.834	2	993.507	1	y8	55.75	5598396	5
SNWIPCLEFSK	PH01000137G0030	Control	690.834	2	880.423	1	y7	55.72	69235920	1
SNWIPCLEFSK	PH01000137G0030	Control	690.834	2	623.34	1	y5	55.75	7512062	4
SNWIPCLEFSK	PH01000137G0030	Control	690.834	2	510.256	1	y4	55.72	9694698	3
SNWIPCLEFSK	PH01000137G0030	Control	690.834	2	381.213	1	y3	55.72	13520140	2
SNWIPCLEFSK	PH01000137G0030	Control	690.834	2	147.113	1	y1	55.72	5528750	6
DAEGAGIYGSQGR	PH01000742G0250	Control	640.797	2	965.48	1	y10	49.17	1396356	4
DAEGAGIYGSQGR	PH01000742G0250	Control	640.797	2	908.458	1	y9	49.11	614788	5
DAEGAGIYGSQGR	PH01000742G0250	Control	640.797	2	837.421	1	y8	49.17	2817593	2
DAEGAGIYGSQGR	PH01000742G0250	Control	640.797	2	667.316	1	y6	49.17	3909023	1
DAEGAGIYGSQGR	PH01000742G0250	Control	640.797	2	504.252	1	y5	49.11	1889197	3
NNPSDIDPSLNPSYAK	PH01000761G0570	Control	866.413	2	1204.62	1	y11	52.24	66559	5
NNPSDIDPSLNPSYAK	PH01000761G0570	Control	866.413	2	1091.54	1	y10	52.27	377208	3
NNPSDIDPSLNPSYAK	PH01000761G0570	Control	866.413	2	976.51	1	y9	52.27	995973	1
NNPSDIDPSLNPSYAK	PH01000761G0570	Control	866.413	2	679.341	1	y6	52.27	224367	4
NNPSDIDPSLNPSYAK	PH01000761G0570	Control	866.413	2	565.298	1	y5	52.24	750523	2
MGNINPLTGTAGQIR	PH01000898G0600	Control	771.906	2	1127.62	1	y11	54.48	30582428	2
MGNINPLTGTAGQIR	PH01000898G0600	Control	771.906	2	1013.57	1	y10	54.48	90718600	1
MGNINPLTGTAGQIR	PH01000898G0600	Control	771.906	2	916.521	1	y9	54.48	6522042	6
MGNINPLTGTAGQIR	PH01000898G0600	Control	771.906	2	803.437	1	y8	54.48	20419458	4
MGNINPLTGTAGQIR	PH01000898G0600	Control	771.906	2	702.389	1	y7	54.48	21475164	3
MGNINPLTGTAGQIR	PH01000898G0600	Control	771.906	2	175.119	1	y1	54.48	12530663	5
SSSSYSQHR	PH01001219G0020	Control	519.734	2	864.396	1	y7	20.17	254703	4
SSSSYSQHR	PH01001219G0020	Control	519.734	2	777.364	1	y6	20.1	329808	3
SSSSYSQHR	PH01001219G0020	Control	519.734	2	690.332	1	y5	20.07	422697	2
SSSSYSQHR	PH01001219G0020	Control	519.734	2	527.268	1	y4	20.1	857300	1
EAVNEASDSQTLEK	PH01002240G0140	Control	760.857	2	1221.56	1	y11	48.23	257645	4
EAVNEASDSQTLEK	PH01002240G0140	Control	760.857	2	1107.52	1	y10	48.23	175105	5
EAVNEASDSQTLEK	PH01002240G0140	Control	760.857	2	978.474	1	y9	48.23	513688	2
EAVNEASDSQTLEK	PH01002240G0140	Control	760.857	2	907.437	1	y8	48.23	613455	1
EAVNEASDSQTLEK	PH01002240G0140	Control	760.857	2	705.378	1	y6	48.23	295962	3
ELCSETGADQEDALAR	PH01002248G0250	Control	882.889	2	1362.61	1	y13	50.79	499715	5
ELCSETGADQEDALAR	PH01002248G0250	Control	882.889	2	1146.54	1	y11	50.79	1436081	1
ELCSETGADQEDALAR	PH01002248G0250	Control	882.889	2	1045.49	1	y10	50.79	1232617	2
ELCSETGADQEDALAR	PH01002248G0250	Control	882.889	2	917.432	1	y8	50.79	795999	3
ELCSETGADQEDALAR	PH01002248G0250	Control	882.889	2	802.405	1	y7	50.79	708930	4
DIEEELGAPR	PH01005469G0070	Control	564.78	2	900.442	1	y8	53.54	246411	2
DIEEELGAPR	PH01005469G0070	Control	564.78	2	771.4	1	y7	53.57	226304	3
DIEEELGAPR	PH01005469G0070	Control	564.78	2	642.357	1	y6	53.54	183483	4
DIEEELGAPR	PH01005469G0070	Control	564.78	2	400.23	1	y4	53.54	396566	1
YFSAAASQALDTAER	PH01100083G0010	Control	800.884	2	1290.63	1	y13	54.01	542163	4
YFSAAASQALDTAER	PH01100083G0010	Control	800.884	2	1132.56	1	y11	54.01	533211	5
YFSAAASQALDTAER	PH01100083G0010	Control	800.884	2	1061.52	1	y10	54.01	827119	2
YFSAAASQALDTAER	PH01100083G0010	Control	800.884	2	990.485	1	y9	54.01	892633	1
YFSAAASQALDTAER	PH01100083G0010	Control	800.884	2	476.246	1	y4	54.01	623929	3
