# Supplementary material for: Differential Proteome Analysis of Hybrid Bamboo (Bambusa pervariabilis × Dendrocalamopsis grandis) Under Fungal Stress (Arthrinium phaeospermum)
Source: Sci Rep. 2019 Dec 10;9:18681. doi: 10.1038/s41598-019-55229-0 (PMC6904554; doi:10.1038/s41598-019-55229-0)
Supplement: Supplementary file 1 — Supplementary Information 1 [file 41598_2019_55229_MOESM1_ESM.zip › Supplementary materials/Table S6 Analysis of target peptide PRM quantitative Skyline data-Peptide quantitative.xlsx]

## Sheet: 工作表1
Table S6 Analysis of target peptide PRM quantitative Skyline data-Peptide quantitative
		Peptide Quantification
Protein ID	Peptide Sequence	Treatment of A.Phaeospermum Inoculation	Control(sterile water)	Fold Change
PH01000011G2670	TPEDLDAMR	1.88009e+07	6.48221e+06	2.90039
PH01000043G2150	ANVEQYCNK	9.21671e+06	2.8137e+06	3.27565
PH01000137G0030	SNWIPCLEFSK	9.58842e+07	1.12125e+08	0.855152
PH01000742G0250	DAEGAGIYGSQGR	8.08146e+06	1.0726e+07	0.753446
PH01000761G0570	NNPSDIDPSLNPSYAK	1.34774e+06	2.43713e+06	0.553002
PH01000898G0600	MGNINPLTGTAGQIR	6.05243e+08	1.83947e+08	3.29031
PH01001219G0020	SSSSYSQHR	1.35634e+06	1.88189e+06	0.720736
PH01002240G0140	EAVNEASDSQTLEK	4.62748e+06	1.87315e+06	2.47042
PH01002248G0250	ELCSETGADQEDALAR	1.4857e+07	4.7169e+06	3.14974
PH01005469G0070	DIEEELGAPR	2.00817e+06	1.06258e+06	1.8899
PH01100083G0010	YFSAAASQALDTAER	1.45804e+07	3.45092e+06	4.22507
